# Supplementary material for: Allele-Specific Expression of CD4+ T Cells in Response to Marek’s Disease Virus Infection
Source: Genes (Basel). 2019 Sep 17;10(9):718. doi: 10.3390/genes10090718 (PMC6770979; doi:10.3390/genes10090718)
Supplement: Supplementary file 1 [file genes-10-00718-s001.zip › Supplementary Files/Table S1.xlsx]

## Sheet: Sheet1
Gene	Primer sequence	Tm (°C)	Product length (bp)
ENSGALG00000013548 (GZMA)	F: 5'-TTCACTCTGTCCACCTCTGCT-3'	60	236
	R: 5'-TCTCTTTTTGTCCGTGAATGG-3'
ENSGALG00000013546 (GZMK)	F: 5'-GCTGCAGTGACATTTCTGGA-3'	60	101
	R: 5'-AAGAACCCCTCCACACACAG-3'
ENSGALG00000003217 (LITAF)	F: 5'-CTGTTCTATGACCGCCCAGT-3'	60	64
	R: 5'-GACGTGTCACGATCATCTGG-3'
ENSGALG00000009639 (DDX60)	F: 5'-TTGATGCTGTCTCCTCGTTG-3'	60	143
	R: 5'-AGAGCCAAAAATGGACATCG-3'
ENSGALG00000023622 (AVD)	F: 5'-AGGAGGTCCTGAAGACCATGT-3'	60	64
	R: 5'-TTCCAGTCATCACCAATGTCA-3'
ENSGALG00000016102 (CYP26B1)	F: 5'-CAGGACTTTCCCCAAAATCA-3'	60	98
	R: 5'-GGATCTCGTTCTGGTTGGAA-3'
ENSGALG00000019325 (novel gene)	F: 5'-CGTGAATGACCCTTTCCACT-3'	60	149
	R: 5'-TCTCACAGGCATCAAACAGC-3'
GAPDH	F: 5'-GAGGGTAGTGAAGGCTGCTG-3'	60	307
	R: 5'-ACCAGGAAACAAGCTTGACG-3'
