# Supplementary material for: Allele-Specific Expression of CD4+ T Cells in Response to Marek’s Disease Virus Infection
Source: Genes (Basel). 2019 Sep 17;10(9):718. doi: 10.3390/genes10090718 (PMC6770979; doi:10.3390/genes10090718)
Supplement: Supplementary file 1 [file genes-10-00718-s001.zip › Supplementary Files/Table S10.xlsx]

## Sheet: Sheet1
Top Canonical Pathways
Name	P-value	Overlap
T Cell Receptor Signaling	1e-11	12.8% (14/109)
PI3K/AKT Signaling	7.4e-10	10.5% (13/124)
B Cell Receptor Signaling	1.34e-09	8.1% (15/185)
IL-4 Signaling	2.65e-09	12.4% (11/89)
ERK/MAPK Signaling	3.67e-09	7.5% (15/199)
Top Upstream Regulators
Upstream Regulator	P-value of overlap
TCR	5.34e-09
IL2	5.37e-09
APP	9.46e-07
LGM	2.24e-06
CD3E	3.43e-06
Top Diseases and Bio Functions
Diseases and Disorders
Name	P-value range	Molecules
Inflammatory Response	2.51E-03 - 1.08E-07	62
Immunological Disease	2.56E-03 - 1.56E-07	99
Hematological Disease	2.40E-03 - 6.89E-07	82
Cancer	2.40E-03 - 8.53E-07	207
Organismal Injury and Abnormalities	2.56E-03 - 8.53E-07	211
Molecular and Cellular Functions
Name	P-value range	Molecules
Cellular Development	2.40E-03 - 5.34E-14	84
Cellular Growth and Proliferation	2.40E-03 - 5.34E-14	114
Cell Morphology	2.02E-03 - 8.63E-11	78
Cellular Function and Maintenance	2.56E-03 - 1.72E-10	94
Cellular Movement	2.58E-03 - 1.18E-09	67
Physiological System Development and Function
Name	P-value range	Molecules
Hematological System Development and Function	2.56E-03 - 2.75E-14	72
Tissue Morphology	2.35E-03 - 2.75E-14	72
Lymphoid Tissue Structure and Development	2.40E-03 - 3.33E-14	62
Hematopoiesis	2.40E-03 - 5.34E-14	50
Tissue Development	2.56E-03 - 5.34E-14	72
Top Networks
ID Associated Network Functions			Score
1 RNA Post-Transcriptional Modification, Cancer, Organismal Injury and Abnormalities			40
2 Hereditary Disorder, Organismal Injury and Abnormalities, Cardiovascular Disease			35
3 Lymphoid Tissue Structure and Development, Tissue Morphology, Hematological System Development and Function			33
4 Cell-To-Cell Signaling and Interaction, Cancer, Cell Morphology			30
5 Cell-To-Cell Signaling and Interaction, Hematological System Development and Function, Cell-mediated Immune Response			30
Top Tox Lists
Name	P-value	Overlap
TR/RXR Activation	8.41e-05	7.1% (7/98)
Mechanism of Gene Regulation by Proliferators via PPARα	0.000528	6.3% (6/95)
PPARα/RXRα Activation	0.00336	3.8% (7/182)
RAR Activation	0.00426	3.7% (7/190)
Xenobiotic Metabolism Signaling	0.00452	2.8% (10/352)
