# Supplementary material for: Allele-Specific Expression of CD4+ T Cells in Response to Marek’s Disease Virus Infection
Source: Genes (Basel). 2019 Sep 17;10(9):718. doi: 10.3390/genes10090718 (PMC6770979; doi:10.3390/genes10090718)
Supplement: Supplementary file 1 [file genes-10-00718-s001.zip › Supplementary Files/Table S2.xlsx]

## Sheet: Sheet1
Gene	Primer sequence	Tm (°C)	Product length (bp)
ENSGALG00000028249 (MCL1)	F: 5'-AGTGCCAGGGATTGTAGTGG-3'	60	248
	R: 5'-GCTGAGGCACCGAGTTCTAC-3'
ENSGALG00000002783 (SLC43A2)	F: 5'-GCACCTCAACAGAGCACAAA-3'	60	187
	R: 5'-ATCAGCACACAGGACACAGC-3'
ENSGALG00000003572 (ARHGEF18)	F: 5'-CAGGCTTGTTGGAAGAGAGG-3'	60	169
	R: 5'-AGCGTTATTGGGTTTGAACG-3'
ENSGALG00000006035 (PDE3B)	F: 5'-GCAGCTGTGGACGTCAGATA-3'	60	196
	R: 5'-GGACTCTGCACCACAAGTGA-3'
ENSGALG00000007672 (PPFIA1)	F: 5'-GGACAAACAAGCAAGGAAGC-3'	60	217
	R: 5'-CTACCCACAGCTCCAACCAT-3'
ENSGALG00000008669 (CD28)	F: 5'-GCTGCACAAAGGAACAGACA-3'	60	190
	R: 5'-ATACATGGCCTCGATTTTGC-3'
ENSGALG00000012747 (NEDD9)	F: 5'-TTGCAGGCTCCTTCAGAAAT-3'	60	166
	R: 5'-GTTCCGATTACCTGCTTGGA-3'
ENSGALG00000013683 (ARID1B)	F: 5'-AACATGCAGTATGGCAACCA-3'	60	206
	R: 5'-GGACCTTCACTGGAGGATGA-3'
ENSGALG00000016038 (ADAM33)	F: 5'-ATCCACAGAGCAGAGCACCT-3'	60	170
	R: 5'-TGGTCAGCAACGATGAAGAG-3'
ENSGALG00000022891 (B4GALT3)	F: 5'-GTCTTCCAAGCCGTGTTCAT-3'	60	224
	R: 5'-GGGAGCACGTCAAAAGTGAT-3'
ENSGALG00000015351 (CBLB)	F: 5'-TGGATGCAAAAATTGCAAAA-3'	60	224
	R: 5'-TCTCTCATTCCCCAGTCCAC-3'
β-actin	F: 5'-ATGAAGCCCAGAGCAAAAGA-3'	60	223
	R: 5'-GGGGTGTTGAAGGTCTCAAA-3'
