# Supplementary material for: Allele-Specific Expression of CD4+ T Cells in Response to Marek’s Disease Virus Infection
Source: Genes (Basel). 2019 Sep 17;10(9):718. doi: 10.3390/genes10090718 (PMC6770979; doi:10.3390/genes10090718)
Supplement: Supplementary file 1 [file genes-10-00718-s001.zip › Supplementary Files/Table S3.xlsx]

## Sheet: 63×72 I_N
List of ASE SNPs in 63×72 I_N (FDR < 0.05) in response to MDV infection					List of ASE genes in 63×72 I_N in response to MDV infection
Chromosome	Position	Reference	Alternative		Gene ID
1	15028	C	T		ENSGALG00000001226
1	15030	G	A		ENSGALG00000001364
1	1012888	T	C		ENSGALG00000001962
1	50458943	G	A		ENSGALG00000002643
1	50458944	T	C		ENSGALG00000002783
1	51031338	G	A		ENSGALG00000003652
1	105397359	C	T		ENSGALG00000003717
1	106033124	G	C		ENSGALG00000003792
1	129918648	G	A		ENSGALG00000004295
1	129963070	T	C		ENSGALG00000004324
1	174364975	A	G		ENSGALG00000005192
1	188333604	T	C		ENSGALG00000005518
2	6531370	A	G		ENSGALG00000005550
2	15965905	C	T		ENSGALG00000005998
2	35122341	A	G		ENSGALG00000006035
2	47492936	C	A		ENSGALG00000006264
2	66550276	A	G		ENSGALG00000006480
2	66550282	C	G		ENSGALG00000007528
2	145290066	A	C		ENSGALG00000008169
3	26583879	C	T		ENSGALG00000008238
3	33226521	C	G		ENSGALG00000009402
3	44715865	G	T		ENSGALG00000009771
3	47392907	C	T		ENSGALG00000010026
3	66547203	C	T		ENSGALG00000011153
4	60399912	A	G		ENSGALG00000012135
4	66158199	G	A		ENSGALG00000012138
4	89097769	G	A		ENSGALG00000012304
5	445569	C	T		ENSGALG00000012422
5	9800877	A	G		ENSGALG00000012830
5	9934380	C	A		ENSGALG00000013352
5	9934381	A	T		ENSGALG00000013371
5	56351074	C	T		ENSGALG00000016022
6	9146271	G	T		ENSGALG00000016038
7	15325829	A	G		ENSGALG00000016040
7	21402944	C	T		ENSGALG00000016172
8	2465240	C	A		ENSGALG00000016739
8	3697600	C	A		ENSGALG00000017249
8	4715285	C	T		ENSGALG00000020002
9	4760402	T	A		ENSGALG00000028249
9	19410828	A	G
12	5084336	C	T
13	7803674	C	T
13	15294636	G	A
13	15795914	C	T
13	17335218	A	G
15	5643982	A	T
15	7047015	G	A
15	11700901	A	G
16	401964	C	T
17	436865	T	C
19	5308079	A	G
19	6258616	G	A
21	6068746	C	T
25	308309	G	C
25	1513277	T	A
26	2137521	A	G
28	1215899	T	C
28	1217670	G	A
28	2741537	A	G
28	3928207	A	G
Z	12131507	A	T

## Sheet: 72×63 I_N
List of ASE SNPs in 72×63 I_N (FDR < 0.05) in response to MDV infection					List of ASE genes in 72×63 I_N in response to MDV infection
Chromosome	Position	Reference	Alternative		Gene ID
1	24744022	A	C		ENSGALG00000000685
1	30876844	G	A		ENSGALG00000000693
1	30929897	C	T		ENSGALG00000000699
1	49247268	G	A		ENSGALG00000000870
1	50169221	C	G		ENSGALG00000001725
1	76828373	C	T		ENSGALG00000001939
1	77569591	C	T		ENSGALG00000001948
1	79591563	A	G		ENSGALG00000001962
1	80067014	A	G		ENSGALG00000002237
1	104781841	A	G		ENSGALG00000002414
1	105418717	C	T		ENSGALG00000002478
1	111373366	A	G		ENSGALG00000002531
1	119239404	A	G		ENSGALG00000002559
1	128443178	T	C		ENSGALG00000002583
1	134715289	A	G		ENSGALG00000002606
1	135734992	T	C		ENSGALG00000002783
2	3852389	A	T		ENSGALG00000002850
2	12902971	C	T		ENSGALG00000002971
2	15955584	G	A		ENSGALG00000002984
2	19683092	C	T		ENSGALG00000002990
2	22615804	C	T		ENSGALG00000003149
2	31432497	G	A		ENSGALG00000003304
2	63195211	C	T		ENSGALG00000003389
2	63197794	C	T		ENSGALG00000003428
2	90236810	T	C		ENSGALG00000003572
2	90236847	T	G		ENSGALG00000003693
2	90567511	C	T		ENSGALG00000003774
2	116232941	C	T		ENSGALG00000003818
2	137484980	T	A		ENSGALG00000003857
3	34129768	C	T		ENSGALG00000003863
3	47383596	C	T		ENSGALG00000004060
3	48566294	T	A		ENSGALG00000004088
3	50694251	A	G		ENSGALG00000004123
3	66546797	C	A		ENSGALG00000004143
3	66560452	C	T		ENSGALG00000004170
3	66561414	C	T		ENSGALG00000004410
3	66565204	G	A		ENSGALG00000004416
3	75114084	T	C		ENSGALG00000004477
3	85053013	G	T		ENSGALG00000004542
4	3321317	G	A		ENSGALG00000004578
4	30472648	T	C		ENSGALG00000004587
4	66167077	A	C		ENSGALG00000005030
4	68609829	A	G		ENSGALG00000005492
4	85159593	C	T		ENSGALG00000005550
4	85160023	G	T		ENSGALG00000005869
4	88385394	A	G		ENSGALG00000006017
4	89097769	G	A		ENSGALG00000006035
5	107362	T	G		ENSGALG00000006303
5	5553251	A	G		ENSGALG00000006340
5	9917638	T	A		ENSGALG00000006355
5	11976535	A	C		ENSGALG00000006883
5	17161794	G	A		ENSGALG00000006895
5	18250449	T	C		ENSGALG00000006902
5	18286761	G	T		ENSGALG00000006949
5	18288185	A	C		ENSGALG00000007023
5	18704069	C	G		ENSGALG00000007076
5	27162673	A	G		ENSGALG00000007272
5	27555242	A	G		ENSGALG00000007672
5	42664574	T	C		ENSGALG00000007769
5	48366621	C	A		ENSGALG00000007849
6	3828134	G	A		ENSGALG00000007903
6	11031014	G	A		ENSGALG00000008497
7	12888420	G	A		ENSGALG00000008656
7	12946031	T	C		ENSGALG00000008669
7	13828468	T	C		ENSGALG00000008677
7	13828525	A	G		ENSGALG00000008978
8	7105394	C	G		ENSGALG00000009348
8	7358780	T	C		ENSGALG00000009365
8	24073991	C	T		ENSGALG00000009385
9	4750882	G	A		ENSGALG00000009428
9	4772377	A	T		ENSGALG00000009474
9	8013187	C	T		ENSGALG00000009698
9	9733327	A	G		ENSGALG00000009941
9	9733357	A	C		ENSGALG00000009943
9	22854388	T	G		ENSGALG00000009961
9	23410206	A	G		ENSGALG00000009968
10	14120151	T	G		ENSGALG00000010361
11	1365282	A	G		ENSGALG00000010439
11	1720983	A	C		ENSGALG00000010441
11	17910056	T	C		ENSGALG00000010665
11	18485219	T	C		ENSGALG00000010702
12	1416649	G	A		ENSGALG00000010774
12	9103979	C	T		ENSGALG00000010973
12	11742958	C	T		ENSGALG00000011209
12	16033177	C	A		ENSGALG00000012056
13	1829098	A	C		ENSGALG00000012103
13	9535350	T	C		ENSGALG00000012109
13	10686487	C	G		ENSGALG00000012747
13	10687103	C	A		ENSGALG00000013505
13	10687104	A	G		ENSGALG00000013628
13	10742428	T	C		ENSGALG00000013640
15	5415719	T	C		ENSGALG00000013683
15	7928976	T	C		ENSGALG00000014127
17	5750984	C	T		ENSGALG00000014277
17	5774744	A	G		ENSGALG00000014561
18	4038159	C	T		ENSGALG00000014567
18	4038160	C	A		ENSGALG00000014598
18	8023149	G	A		ENSGALG00000014754
18	9541748	A	C		ENSGALG00000014786
19	5314826	G	A		ENSGALG00000014981
19	6461507	T	C		ENSGALG00000015286
20	5588344	C	T		ENSGALG00000015289
20	5711167	G	C		ENSGALG00000015607
20	6127560	C	A		ENSGALG00000015775
20	10900876	G	C		ENSGALG00000015776
21	3471789	T	C		ENSGALG00000015803
21	3491863	T	C		ENSGALG00000016017
21	4420025	C	T		ENSGALG00000016022
23	5343585	C	T		ENSGALG00000016038
25	1514367	A	G		ENSGALG00000016231
26	3719826	C	T		ENSGALG00000016271
26	4580763	G	A		ENSGALG00000016386
27	1416505	C	T		ENSGALG00000016406
27	3120580	C	T		ENSGALG00000016410
28	1301624	G	C		ENSGALG00000016687
28	2738089	G	A		ENSGALG00000016799
28	2845261	T	C		ENSGALG00000021139
28	2845648	G	A		ENSGALG00000021552
28	3587863	A	G		ENSGALG00000022891
28	3587992	C	G		ENSGALG00000023437
28	3761213	A	G		ENSGALG00000023686
28	3845093	T	C		ENSGALG00000024097
Z	21515269	T	C		ENSGALG00000025240
					ENSGALG00000025338
					ENSGALG00000025550
					ENSGALG00000026412
					ENSGALG00000026782
					ENSGALG00000027354
					ENSGALG00000027401
					ENSGALG00000028249
					ENSGALG00000028326
					ENSGALG00000028984

## Sheet: Infected
List of ASE SNPs beween two reciprocals (Infected, FDR < 0.05 )					List of ASE genes in non-infection birds
Chromosome	Position	Reference	Alternative		Gene ID
1	14712	A	G		ENSGALG00000010770
1	33599445	A	C		ENSGALG00000007128
1	86158097	T	C		ENSGALG00000004661
1	86829572	C	T		ENSGALG00000005518
1	106033124	G	C		ENSGALG00000000685
1	108755080	T	G		ENSGALG00000007579
1	128442520	A	G		ENSGALG00000007564
1	129962962	T	G		ENSGALG00000012364
2	12887309	T	C		ENSGALG00000016433
2	15965905	C	T		ENSGALG00000009968
2	16026553	G	A		ENSGALG00000012015
2	25068702	A	G		ENSGALG00000014277
2	26919100	C	T		ENSGALG00000012208
3	7983043	T	C		ENSGALG00000011153
3	9705266	C	G		ENSGALG00000023616
3	15992804	C	G		ENSGALG00000009397
3	47392907	C	T		ENSGALG00000027650
3	66563684	G	A		ENSGALG00000005021
3	66565204	G	A		ENSGALG00000004798
3	95837982	G	A		ENSGALG00000004816
4	9325583	A	G		ENSGALG00000023806
4	17254401	G	A		ENSGALG00000021812
4	17254404	G	A		ENSGALG00000000694
4	30468521	G	A		ENSGALG00000015355
4	55808722	G	A		ENSGALG00000016173
4	68609829	A	G		ENSGALG00000016687
5	9800877	A	G		ENSGALG00000007076
5	9934380	C	A		ENSGALG00000010704
5	9934381	A	T		ENSGALG00000009052
5	9940233	T	C		ENSGALG00000015289
5	18286761	G	T		ENSGALG00000005998
5	56351074	C	T		ENSGALG00000006035
7	13838513	A	G		ENSGALG00000007849
7	21421568	A	G		ENSGALG00000008978
7	21422448	A	T		ENSGALG00000001915
8	1007576	C	T		ENSGALG00000003487
8	2021323	G	T		ENSGALG00000006840
9	19398350	A	C		ENSGALG00000006949
10	3633464	A	G		ENSGALG00000003645
10	13478811	C	T		ENSGALG00000001725
10	14121548	A	G		ENSGALG00000028440
11	6778543	T	C		ENSGALG00000028249
12	3667	T	C		ENSGALG00000000870
12	3244117	C	T		ENSGALG00000003304
12	5084336	C	T		ENSGALG00000009771
14	4718996	G	C		ENSGALG00000016040
15	5146134	A	T		ENSGALG00000003907
15	7046086	C	G		ENSGALG00000002192
15	7047015	G	A		ENSGALG00000015351
18	4030872	G	C		ENSGALG00000016739
18	4031950	T	C		ENSGALG00000008970
18	8045797	G	A		ENSGALG00000009961
19	5276145	G	A		ENSGALG00000003774
21	4422421	C	T		ENSGALG00000027365
23	864976	G	A		ENSGALG00000013350
25	305346	C	T		ENSGALG00000001377
25	1514367	A	G		ENSGALG00000009840
26	359212	T	C		ENSGALG00000016169
27	1408360	C	T		ENSGALG00000026298
28	2657051	A	G		ENSGALG00000013224
28	3587863	A	G		ENSGALG00000026782
28	3587992	C	G		ENSGALG00000005538
					ENSGALG00000002739
					ENSGALG00000013352
					ENSGALG00000000600
					ENSGALG00000001385

## Sheet: Non-infected
List of ASE SNPs beween two reciprocals (Non-infected, FDR < 0.05)					List of ASE genes in non-infection birds
Chromosome	Position	Reference	Alternative		Gene ID
1	4151229	A	G		ENSGALG00000006753
1	6578192	T	C		ENSGALG00000013738
1	7221061	T	C		ENSGALG00000015607
1	51664653	G	A		ENSGALG00000010127
1	60649819	G	A		ENSGALG00000003920
1	69932538	A	T		ENSGALG00000000055
1	119239404	A	G		ENSGALG00000010806
1	134715624	A	G		ENSGALG00000007479
1	167062964	T	C		ENSGALG00000002734
1	167062997	G	A		ENSGALG00000004578
1	178524162	G	A		ENSGALG00000003079
2	564156	T	C		ENSGALG00000002850
2	3913104	G	A		ENSGALG00000001577
2	15964683	T	C		ENSGALG00000004583
2	35772268	G	A		ENSGALG00000002583
2	63198628	T	C		ENSGALG00000000701
2	80652671	A	T		ENSGALG00000016406
2	90200372	G	C		ENSGALG00000016799
2	116232941	C	T		ENSGALG00000012747
2	128436371	C	T		ENSGALG00000008597
2	128438733	G	A		ENSGALG00000008567
3	4283252	G	A		ENSGALG00000011106
3	27110409	G	A		ENSGALG00000000056
3	28863791	A	G		ENSGALG00000006355
3	28863795	C	T		ENSGALG00000006897
3	34129768	C	T		ENSGALG00000010811
3	37305677	T	A		ENSGALG00000002786
3	39631315	C	T		ENSGALG00000003487
3	44727403	A	C		ENSGALG00000003396
4	1628326	T	G		ENSGALG00000005021
4	17215011	C	T		ENSGALG00000001563
4	59732226	C	G		ENSGALG00000007723
4	68611612	A	G		ENSGALG00000005868
5	123899	G	A		ENSGALG00000027603
5	11971725	C	T		ENSGALG00000003750
5	15410941	T	C		ENSGALG00000002606
5	18250449	T	C		ENSGALG00000027085
5	27569153	C	T		ENSGALG00000026565
5	44066804	A	G		ENSGALG00000024378
6	21659050	C	T		ENSGALG00000014213
6	21659064	A	G		ENSGALG00000028872
7	35718120	T	C		ENSGALG00000011254
8	1008476	A	G		ENSGALG00000019570
8	2075469	T	C		ENSGALG00000013086
8	2463116	A	G		ENSGALG00000013624
8	3809195	T	C		ENSGALG00000010725
8	4205505	A	G		ENSGALG00000020002
8	7105394	C	G		ENSGALG00000008970
9	8936481	T	C		ENSGALG00000007849
9	9735999	G	C		ENSGALG00000009474
9	14808444	A	G		ENSGALG00000001915
10	2645150	A	C		ENSGALG00000002192
10	2654474	T	C		ENSGALG00000006949
10	3617631	A	G		ENSGALG00000026167
10	3631717	C	T		ENSGALG00000004060
10	14120151	T	G		ENSGALG00000028249
11	1720983	A	C		ENSGALG00000005535
11	2796533	A	T		ENSGALG00000004295
12	5083662	C	T		ENSGALG00000023485
12	8404125	T	C		ENSGALG00000003693
13	12478267	C	G		ENSGALG00000012533
14	9958249	A	G		ENSGALG00000003774
15	5643982	A	T		ENSGALG00000012545
18	1971684	C	T		ENSGALG00000007650
18	3384601	G	A		ENSGALG00000012992
18	8023149	G	A		ENSGALG00000004931
18	9454895	C	G		ENSGALG00000005508
18	10717478	C	T		ENSGALG00000010702
19	6258616	G	A		ENSGALG00000010987
19	9568210	G	A		ENSGALG00000014277
20	5278157	G	T		ENSGALG00000000453
21	3492102	A	T		ENSGALG00000002922
21	4414665	A	C		ENSGALG00000002531
23	5334966	C	A		ENSGALG00000005459
25	1513277	T	A		ENSGALG00000007307
26	2141826	C	T		ENSGALG00000004324
27	3866480	C	T		ENSGALG00000025787
28	1717659	T	C		ENSGALG00000001580
28	1732311	G	A		ENSGALG00000001571
					ENSGALG00000006731
					ENSGALG00000005870
					ENSGALG00000016410
					ENSGALG00000017810
					ENSGALG00000004934
					ENSGALG00000010131
					ENSGALG00000006342
					ENSGALG00000023691
					ENSGALG00000002725
					ENSGALG00000003067
					ENSGALG00000023868
					ENSGALG00000026782
					ENSGALG00000027370
					ENSGALG00000027185
					ENSGALG00000027326
					ENSGALG00000011937
					ENSGALG00000027402
