# Supplementary material for: Allele-Specific Expression of CD4+ T Cells in Response to Marek’s Disease Virus Infection
Source: Genes (Basel). 2019 Sep 17;10(9):718. doi: 10.3390/genes10090718 (PMC6770979; doi:10.3390/genes10090718)
Supplement: Supplementary file 1 [file genes-10-00718-s001.zip › Supplementary Files/Table S4.xlsx]

## Sheet: 63×72 I_N
Gene ID	logFC	logCPM	LR	P-Value	FDR
ENSGALG00000025390	4.69811	4.09171	283.582	1.24e-63	2.13e-59
ENSGALG00000018357	2.61499	6.19437	212.753	3.45e-48	2.95e-44
ENSGALG00000006323	3.25784	3.67657	115.282	6.83e-27	3.89e-23
ENSGALG00000016556	-4.06641	2.7534	112.081	3.43e-26	1.47e-22
ENSGALG00000010870	1.57862	8.34404	104.381	1.67e-24	5.71e-21
ENSGALG00000007651	-1.55816	6.13355	98.7009	2.94e-23	8.38e-20
ENSGALG00000028037	1.59141	8.75894	88.3178	5.57e-21	1.36e-17
ENSGALG00000022815	3.922	2.79272	78.556	7.78e-19	1.66e-15
ENSGALG00000022817	4.79922	1.48112	73.4663	1.02e-17	1.75e-14
ENSGALG00000013723	-1.38153	6.16907	70.624	4.32e-17	6.72e-14
ENSGALG00000016669	3.72947	2.49461	70.066	5.74e-17	8.18e-14
ENSGALG00000019696	4.27196	1.00915	63.2823	1.79e-15	2.36e-12
ENSGALG00000017926	-1.33227	10.1605	62.5385	2.61e-15	3.01e-12
ENSGALG00000024398	1.30071	7.35784	62.52	2.64e-15	3.01e-12
ENSGALG00000026592	1.51986	11.7139	60.4904	7.39e-15	7.91e-12
ENSGALG00000019325	-2.78294	1.63846	58.7002	1.84e-14	1.85e-11
ENSGALG00000016142	-1.85626	4.05977	56.9896	4.38e-14	4.17e-11
ENSGALG00000027973	4.28843	1.02261	56.4682	5.71e-14	5.14e-11
ENSGALG00000027175	3.90755	1.12082	52.3423	4.66e-13	3.99e-10
ENSGALG00000006384	-1.77093	4.38114	51.7147	6.42e-13	5.23e-10
ENSGALG00000016102	1.83922	3.41666	47.0759	6.83e-12	5.31e-09
ENSGALG00000009639	-1.87752	3.78295	46.5149	9.09e-12	6.76e-09
ENSGALG00000000585	1.51492	3.62691	44.2178	2.94e-11	2.09e-08
ENSGALG00000028249	1.05703	8.47924	43.6635	3.9e-11	2.67e-08
ENSGALG00000025955	3.12822	2.35365	43.5246	4.19e-11	2.76e-08
ENSGALG00000009479	-1.57306	4.31889	39.5807	3.15e-10	2e-07
ENSGALG00000016761	2.89183	1.41621	39.265	3.7e-10	2.26e-07
ENSGALG00000013548	-2.43275	1.61046	38.7919	4.71e-10	2.78e-07
ENSGALG00000011472	0.89555	7.80349	37.8206	7.76e-10	4.42e-07
ENSGALG00000026311	1.06022	4.93508	37.2037	1.06e-09	5.87e-07
ENSGALG00000021717	1.77507	6.21367	36.4965	1.53e-09	8.18e-07
ENSGALG00000025988	2.22604	2.68526	36.3716	1.63e-09	8.46e-07
ENSGALG00000006988	-0.893596	8.70878	36.204	1.78e-09	8.94e-07
ENSGALG00000010023	0.910735	5.62386	35.1088	3.12e-09	1.52e-06
ENSGALG00000023725	1.07167	6.69863	35.042	3.23e-09	1.53e-06
ENSGALG00000028204	0.831983	7.05135	34.6463	3.95e-09	1.83e-06
ENSGALG00000008734	-1.39827	3.51751	34.3243	4.67e-09	2.1e-06
ENSGALG00000026718	2.217	1.67891	34.0743	5.3e-09	2.33e-06
ENSGALG00000028729	-1.53322	3.36608	32.5578	1.16e-08	4.95e-06
ENSGALG00000028016	-1.71941	2.67308	31.4798	2.02e-08	8.15e-06
ENSGALG00000018386	-1.19461	12.4744	31.498	2e-08	8.15e-06
ENSGALG00000005085	1.57848	3.25163	31.4482	2.05e-08	8.15e-06
ENSGALG00000026858	0.932558	8.16903	30.9494	2.65e-08	1.03e-05
ENSGALG00000021631	-0.896151	6.56623	29.9977	4.33e-08	1.64e-05
ENSGALG00000013529	1.20686	4.91572	29.6248	5.24e-08	1.95e-05
ENSGALG00000008125	0.808923	8.03344	29.4584	5.71e-08	2.08e-05
ENSGALG00000000951	1.2022	4.07113	29.2351	6.41e-08	2.29e-05
ENSGALG00000006512	0.77446	7.73799	29.1185	6.81e-08	2.38e-05
ENSGALG00000006138	-0.76783	6.97367	29.0327	7.12e-08	2.44e-05
ENSGALG00000021627	-2.09939	2.67848	28.781	8.1e-08	2.72e-05
ENSGALG00000028810	1.23268	3.83145	28.6846	8.52e-08	2.8e-05
ENSGALG00000008586	0.825025	6.00986	28.4258	9.74e-08	3.14e-05
ENSGALG00000004952	0.749526	6.91508	28.2109	1.09e-07	3.45e-05
ENSGALG00000013245	-2.81499	1.48681	28.0473	1.18e-07	3.68e-05
ENSGALG00000004406	-2.13554	0.949738	27.5843	1.5e-07	4.6e-05
ENSGALG00000001256	-0.787674	6.95149	27.5024	1.57e-07	4.68e-05
ENSGALG00000017077	1.25073	4.2091	27.4819	1.59e-07	4.68e-05
ENSGALG00000010369	-1.40031	2.68716	27.3681	1.68e-07	4.88e-05
ENSGALG00000015339	0.922008	8.23416	26.789	2.27e-07	6.47e-05
ENSGALG00000016691	0.71958	8.12198	26.6569	2.43e-07	6.82e-05
ENSGALG00000013990	0.749426	8.69686	26.1429	3.17e-07	8.48e-05
ENSGALG00000012357	0.801647	6.52595	26.1412	3.17e-07	8.48e-05
ENSGALG00000011418	1.84754	1.40078	26.1675	3.13e-07	8.48e-05
ENSGALG00000013057	-0.900116	4.55328	25.9137	3.57e-07	9.4e-05
ENSGALG00000012034	0.784507	6.92164	25.6377	4.12e-07	0.000106797
ENSGALG00000010831	2.13708	2.39291	25.5933	4.21e-07	0.00010765
ENSGALG00000001039	0.708186	7.43293	25.4829	4.46e-07	0.000112314
ENSGALG00000004332	-2.93554	0.0933164	25.3381	4.81e-07	0.000117612
ENSGALG00000027606	3.16614	1.50796	25.3611	4.75e-07	0.000117612
ENSGALG00000028305	-2.44048	1.14799	25.3051	4.89e-07	0.000117958
ENSGALG00000029013	-2.63092	1.02414	25.2444	5.05e-07	0.000120039
ENSGALG00000025984	-2.02706	1.10919	25.1287	5.36e-07	0.000125714
ENSGALG00000009312	1.08089	4.33405	25.0584	5.56e-07	0.000128617
ENSGALG00000013546	-2.87888	1.88562	25.0017	5.73e-07	0.000129292
ENSGALG00000015624	-1.48813	2.4701	24.9969	5.74e-07	0.000129292
ENSGALG00000015637	0.787647	8.2536	24.8792	6.1e-07	0.000135645
ENSGALG00000026341	-1.32304	2.82788	24.6841	6.75e-07	0.000148171
ENSGALG00000028872	0.695381	8.84366	24.5133	7.38e-07	0.000159852
ENSGALG00000027898	-2.13741	2.55969	24.3672	7.96e-07	0.000170292
ENSGALG00000010370	-0.738575	6.2601	24.2459	8.48e-07	0.000179119
ENSGALG00000004898	0.844454	6.88079	24.0635	9.32e-07	0.000194511
ENSGALG00000026912	-2.53255	0.951231	23.884	1.02e-06	0.00020844
ENSGALG00000023338	1.95904	1.02608	23.893	1.02e-06	0.00020844
ENSGALG00000000583	1.36401	3.54548	23.6843	1.14e-06	0.000228507
ENSGALG00000016572	-1.62652	2.51823	23.0324	1.59e-06	0.000316956
ENSGALG00000011391	-2.4751	0.0276412	22.9097	1.7e-06	0.000333967
ENSGALG00000026928	1.71692	2.36104	22.8513	1.75e-06	0.000340348
ENSGALG00000007205	0.766743	5.25247	22.6351	1.96e-06	0.000376612
ENSGALG00000006335	1.2104	4.00297	22.4673	2.14e-06	0.000406412
ENSGALG00000016964	-1.11099	4.03181	22.2237	2.43e-06	0.0004563
ENSGALG00000008896	-2.64666	0.706199	22.2022	2.45e-06	0.000456432
ENSGALG00000016144	-1.87395	1.00779	22.1758	2.49e-06	0.00045777
ENSGALG00000028033	1.31032	3.11355	22.0331	2.68e-06	0.000487855
ENSGALG00000028471	0.932751	4.38528	21.9672	2.77e-06	0.000499593
ENSGALG00000012296	0.687648	7.13962	21.9128	2.85e-06	0.000508595
ENSGALG00000005326	0.68491	6.63938	21.8374	2.97e-06	0.00052353
ENSGALG00000004420	-0.89153	4.36238	21.5201	3.5e-06	0.000611382
ENSGALG00000028106	2.29565	0.682467	21.4684	3.6e-06	0.000615527
ENSGALG00000016495	-1.23201	2.65993	21.2551	4.02e-06	0.00066897
ENSGALG00000010592	-0.701307	6.31763	21.2336	4.07e-06	0.00066897
ENSGALG00000027142	0.672396	8.34391	21.2341	4.06e-06	0.00066897
ENSGALG00000013747	0.770469	7.54428	21.2846	3.96e-06	0.00066897
ENSGALG00000025999	0.775744	5.39598	21.1878	4.16e-06	0.000672228
ENSGALG00000027905	1.87469	5.56679	21.1919	4.16e-06	0.000672228
ENSGALG00000017902	-2.62443	0.00692603	21.1444	4.26e-06	0.000681205
ENSGALG00000012281	-0.869626	4.22937	21.0371	4.5e-06	0.000713739
ENSGALG00000016232	0.697042	9.33068	20.8721	4.91e-06	0.000770805
ENSGALG00000010996	0.722027	6.6896	20.6816	5.42e-06	0.000843675
ENSGALG00000001000	0.678157	7.70974	20.6517	5.51e-06	0.000849273
ENSGALG00000005426	-1.48262	3.27627	20.5436	5.83e-06	0.000890584
ENSGALG00000007495	-1.59274	1.63768	20.4897	6e-06	0.000907911
ENSGALG00000016661	1.23456	2.66366	20.4256	6.2e-06	0.000930594
ENSGALG00000016131	0.708118	8.09228	20.3599	6.42e-06	0.000954689
ENSGALG00000002991	-0.788685	4.68838	20.3114	6.58e-06	0.000970769
ENSGALG00000027069	0.80014	7.79139	20.0549	7.53e-06	0.0011006
ENSGALG00000028356	0.798105	4.53153	20.0078	7.71e-06	0.00111845
ENSGALG00000011309	0.701727	6.28651	19.818	8.52e-06	0.00122484
ENSGALG00000028358	0.75821	5.58276	19.8013	8.59e-06	0.00122525
ENSGALG00000003113	0.628881	7.46542	19.6689	9.21e-06	0.00130234
ENSGALG00000000542	0.656269	5.94538	19.5697	9.7e-06	0.00131731
ENSGALG00000016093	0.676167	7.45043	19.5769	9.66e-06	0.00131731
ENSGALG00000017644	0.69825	6.07663	19.6135	9.48e-06	0.00131731
ENSGALG00000020973	0.699181	5.85089	19.5758	9.67e-06	0.00131731
ENSGALG00000001220	1.03946	7.93541	19.5728	9.68e-06	0.00131731
ENSGALG00000015469	0.69939	5.81331	19.464	1.03e-05	0.00138126
ENSGALG00000010122	-2.48721	0.237586	19.3604	1.08e-05	0.00142464
ENSGALG00000003115	1.42353	1.82354	19.3618	1.08e-05	0.00142464
ENSGALG00000016433	0.660056	7.41631	19.2622	1.14e-05	0.00148833
ENSGALG00000003160	0.796874	5.34958	19.2461	1.15e-05	0.00148957
ENSGALG00000008684	0.645747	9.0471	19.2186	1.17e-05	0.00149982
ENSGALG00000026098	1.11905	4.15991	19.1643	1.2e-05	0.0015275
ENSGALG00000013760	1.29123	3.87647	19.1411	1.21e-05	0.0015275
ENSGALG00000003850	-2.32059	-0.0936433	19.0962	1.24e-05	0.00155246
ENSGALG00000015917	0.684722	11.4965	19.038	1.28e-05	0.00157752
ENSGALG00000012814	1.21309	2.77439	19.0427	1.28e-05	0.00157752
ENSGALG00000003447	0.667952	5.71831	19.0069	1.3e-05	0.00159198
ENSGALG00000011957	0.760708	5.67718	18.9906	1.31e-05	0.00159425
ENSGALG00000010124	0.649487	8.84123	18.9585	1.34e-05	0.00159862
ENSGALG00000016485	1.18009	3.99128	18.9704	1.33e-05	0.00159862
ENSGALG00000016959	-1.61096	1.69783	18.8111	1.44e-05	0.00170468
ENSGALG00000023294	0.620704	8.82214	18.8095	1.44e-05	0.00170468
ENSGALG00000016752	-0.621727	6.45614	18.7344	1.5e-05	0.00176103
ENSGALG00000006096	0.633464	6.94271	18.6895	1.54e-05	0.00179069
ENSGALG00000028071	2.29684	1.22763	18.5868	1.62e-05	0.00187699
ENSGALG00000002197	0.643645	7.48127	18.5504	1.65e-05	0.00190035
ENSGALG00000004594	-0.64238	6.34657	18.4637	1.73e-05	0.00197551
ENSGALG00000004802	-0.808104	4.75018	18.4443	1.75e-05	0.00198253
ENSGALG00000008348	0.636723	6.54106	18.3301	1.86e-05	0.00209116
ENSGALG00000024101	1.28474	2.04831	18.2425	1.94e-05	0.00217528
ENSGALG00000006700	-2.10387	0.0620779	18.1854	2e-05	0.00222683
ENSGALG00000010387	1.02883	3.33769	18.1501	2.04e-05	0.00225397
ENSGALG00000026722	0.753586	7.28114	18.0639	2.14e-05	0.00234318
ENSGALG00000005490	0.67699	8.27043	17.9582	2.26e-05	0.00246048
ENSGALG00000029056	1.76234	1.78214	17.9467	2.27e-05	0.00246048
ENSGALG00000023576	1.09893	4.72454	17.9144	2.31e-05	0.00248679
ENSGALG00000027118	-1.93479	1.10488	17.71	2.57e-05	0.00273443
ENSGALG00000015109	-1.39582	1.45683	17.7106	2.57e-05	0.00273443
ENSGALG00000008297	1.26837	2.23176	17.626	2.69e-05	0.00284027
ENSGALG00000016348	0.843768	5.58417	17.5661	2.77e-05	0.00291308
ENSGALG00000006472	1.73993	1.13894	17.4376	2.97e-05	0.00309788
ENSGALG00000017930	-0.840909	4.3466	17.4258	2.99e-05	0.00309828
ENSGALG00000026426	0.819435	4.47467	17.3885	3.05e-05	0.0031406
ENSGALG00000012172	0.69672	8.83991	17.3094	3.18e-05	0.0032544
ENSGALG00000004377	0.601983	7.42588	17.2934	3.2e-05	0.00326248
ENSGALG00000002595	1.0983	2.76564	17.2307	3.31e-05	0.0033519
ENSGALG00000011803	1.79632	3.43984	17.1734	3.41e-05	0.00343422
ENSGALG00000006775	-1.26112	3.238	17.1045	3.54e-05	0.00351966
ENSGALG00000002248	0.863918	4.52561	17.1141	3.52e-05	0.00351966
ENSGALG00000027875	-2.24951	0.807742	16.9627	3.81e-05	0.00377079
ENSGALG00000001169	-0.980722	3.36445	16.9508	3.84e-05	0.00377267
ENSGALG00000021079	0.780002	4.9742	16.8021	4.15e-05	0.00405679
ENSGALG00000017002	-0.686514	5.29254	16.7557	4.25e-05	0.0041102
ENSGALG00000027352	0.598477	9.5199	16.7589	4.24e-05	0.0041102
ENSGALG00000018595	1.30118	1.90932	16.6857	4.41e-05	0.00424066
ENSGALG00000005685	-0.828984	4.1582	16.6136	4.58e-05	0.00438045
ENSGALG00000028279	1.35188	2.08808	16.5976	4.62e-05	0.00439294
ENSGALG00000021253	0.574705	8.28117	16.5393	4.77e-05	0.00450517
ENSGALG00000010127	0.639875	5.74029	16.5074	4.85e-05	0.00453147
ENSGALG00000027630	1.68743	0.762291	16.5157	4.82e-05	0.00453147
ENSGALG00000004818	0.619591	8.61807	16.475	4.93e-05	0.00458455
ENSGALG00000013941	-0.781372	5.58423	16.458	4.97e-05	0.00460076
ENSGALG00000026445	0.577658	7.62973	16.4471	5e-05	0.00460243
ENSGALG00000003472	3.06345	-0.587135	16.4191	5.08e-05	0.00464598
ENSGALG00000004474	-1.10893	2.69549	16.3331	5.31e-05	0.00478484
ENSGALG00000000150	0.617664	8.0517	16.3344	5.31e-05	0.00478484
ENSGALG00000005675	0.654566	5.59196	16.3347	5.31e-05	0.00478484
ENSGALG00000006654	1.27948	2.56425	16.2457	5.56e-05	0.00498452
ENSGALG00000009070	0.870113	3.72259	16.1964	5.71e-05	0.00508928
ENSGALG00000002868	0.608329	7.88218	16.1734	5.78e-05	0.00512484
ENSGALG00000016308	0.685619	8.20844	16.1598	5.82e-05	0.00513495
ENSGALG00000003966	0.59864	8.21475	16.058	6.14e-05	0.00539078
ENSGALG00000008480	0.616394	6.01399	16.0017	6.33e-05	0.00551693
ENSGALG00000008680	-1.94565	0.0361565	15.9716	6.43e-05	0.00552927
ENSGALG00000010377	-1.35997	2.3168	15.9734	6.42e-05	0.00552927
ENSGALG00000016392	0.632105	8.06456	15.9598	6.47e-05	0.00553586
ENSGALG00000011523	0.584263	7.61556	15.9019	6.67e-05	0.00567948
ENSGALG00000024248	0.937011	4.71367	15.8866	6.73e-05	0.00569717
ENSGALG00000026175	0.75885	4.28394	15.8452	6.87e-05	0.00576685
ENSGALG00000008581	1.83396	2.63235	15.845	6.87e-05	0.00576685
ENSGALG00000008151	0.682658	5.04154	15.7703	7.15e-05	0.00594819
ENSGALG00000008677	0.869318	7.05886	15.7679	7.16e-05	0.00594819
ENSGALG00000022751	0.617479	6.60647	15.5996	7.83e-05	0.0064705
ENSGALG00000009579	1.78971	1.34677	15.5788	7.91e-05	0.00651047
ENSGALG00000013818	0.624031	5.68947	15.5395	8.08e-05	0.00660891
ENSGALG00000016369	0.650724	5.43351	15.5324	8.11e-05	0.00660891
ENSGALG00000028992	0.630466	7.61872	15.4852	8.32e-05	0.00674365
ENSGALG00000014554	0.881209	3.97732	15.4222	8.6e-05	0.00693957
ENSGALG00000017414	0.69368	4.57508	15.4006	8.7e-05	0.00698623
ENSGALG00000014555	0.702872	4.49795	15.3851	8.77e-05	0.00701076
ENSGALG00000010149	-0.611086	5.72164	15.3634	8.87e-05	0.00705888
ENSGALG00000027035	0.543841	8.20367	15.3479	8.94e-05	0.00708403
ENSGALG00000003161	0.810564	5.67687	15.3198	9.08e-05	0.00712416
ENSGALG00000026492	0.898664	3.37889	15.327	9.04e-05	0.00712416
ENSGALG00000007337	-0.737929	6.51905	15.3011	9.17e-05	0.00716221
ENSGALG00000025948	0.69455	5.66086	15.2688	9.32e-05	0.00721999
ENSGALG00000003067	0.730433	4.67626	15.2761	9.29e-05	0.00721999
ENSGALG00000027297	-3.3301	-1.29246	15.2209	9.56e-05	0.007372
ENSGALG00000002278	-0.69556	5.0957	15.1977	9.68e-05	0.0074297
ENSGALG00000012229	0.766589	8.16057	15.1522	9.92e-05	0.00757699
ENSGALG00000003706	1.04212	9.01404	15.1296	0.000100378	0.00763405
ENSGALG00000003375	2.53026	-0.407981	15.0945	0.000102262	0.00774293
ENSGALG00000009372	-0.626982	6.02457	15.0775	0.000103185	0.0077443
ENSGALG00000017589	1.10309	3.16023	15.0797	0.000103065	0.0077443
ENSGALG00000004354	0.708514	4.95978	15.0478	0.000104824	0.00783299
ENSGALG00000001020	1.04247	2.61033	14.933	0.000111395	0.00825286
ENSGALG00000026762	3.02518	-0.622855	14.9328	0.000111408	0.00825286
ENSGALG00000001302	0.763626	4.25612	14.919	0.000112229	0.00827785
ENSGALG00000007320	-2.05473	1.36202	14.8782	0.000114678	0.00839874
ENSGALG00000003197	0.555493	9.01652	14.8754	0.00011485	0.00839874
ENSGALG00000003179	-1.06109	2.47919	14.866	0.000115422	0.00840469
ENSGALG00000002549	1.05591	8.66152	14.8481	0.000116527	0.00844918
ENSGALG00000027966	-2.13313	-0.220937	14.8292	0.000117701	0.00849828
ENSGALG00000003333	0.898756	4.7778	14.811	0.000118839	0.00854439
ENSGALG00000025003	2.28924	-0.186605	14.7894	0.000120209	0.00860676
ENSGALG00000000788	2.44584	0.251385	14.706	0.000125645	0.00895849
ENSGALG00000015472	-0.594455	7.26184	14.645	0.000129781	0.00917692
ENSGALG00000002033	0.891717	3.35955	14.649	0.000129506	0.00917692
ENSGALG00000003354	0.570268	6.4758	14.6363	0.000130376	0.00918106
ENSGALG00000002644	0.547835	8.39439	14.6074	0.000132393	0.00928488
ENSGALG00000012538	1.68437	7.00221	14.5995	0.000132946	0.00928563
ENSGALG00000003205	0.820151	4.59052	14.5815	0.000134227	0.00931119
ENSGALG00000012876	0.914584	3.37811	14.579	0.000134401	0.00931119
ENSGALG00000008925	0.944987	3.39748	14.5312	0.000137859	0.00951224
ENSGALG00000019445	0.673389	5.45738	14.5155	0.000139012	0.00955334
ENSGALG00000025919	1.15929	2.09651	14.4843	0.000141333	0.00967393
ENSGALG00000000641	0.756104	4.06029	14.445	0.000144315	0.00983869
ENSGALG00000005948	0.59308	8.47422	14.3465	0.000152066	0.0102852
ENSGALG00000002362	0.742568	4.32921	14.3491	0.000151849	0.0102852
ENSGALG00000027696	1.19285	3.91642	14.3082	0.000155189	0.0104551
ENSGALG00000010576	0.650771	5.69203	14.2979	0.000156042	0.0104714
ENSGALG00000002540	1.54199	0.832522	14.2503	0.000160033	0.0106972
ENSGALG00000012798	0.658514	5.57416	14.2152	0.000163051	0.0108565
ENSGALG00000010318	0.62077	6.39217	14.187	0.000165508	0.0109774
ENSGALG00000015712	-1.26651	2.28164	14.1238	0.000171163	0.0112413
ENSGALG00000007386	-0.72254	5.55375	14.1165	0.000171833	0.0112413
ENSGALG00000007694	0.781054	3.801	14.1134	0.000172114	0.0112413
ENSGALG00000027231	0.985275	3.32892	14.126	0.000170961	0.0112413
ENSGALG00000009352	-1.13292	2.02468	14.0879	0.00017446	0.0113006
ENSGALG00000018384	-0.912075	13.6707	14.0821	0.000175004	0.0113006
ENSGALG00000005796	0.70165	5.89432	14.0862	0.000174622	0.0113006
ENSGALG00000012057	-0.536422	7.19949	14.0438	0.000178598	0.0114893
ENSGALG00000000514	0.658428	4.70655	14.0234	0.000180554	0.0115717
ENSGALG00000026689	-2.52701	0.463739	13.985	0.000184273	0.0117447
ENSGALG00000001318	0.575041	7.21966	13.9745	0.000185312	0.0117447
ENSGALG00000026930	0.610553	8.15246	13.9755	0.000185207	0.0117447
ENSGALG00000001718	0.732605	4.38973	13.9399	0.00018875	0.0119184
ENSGALG00000018383	2.21602	0.0574976	13.9162	0.000191149	0.0120255
ENSGALG00000007870	0.903257	3.38276	13.8253	0.000200615	0.0125748
ENSGALG00000012260	-1.09191	3.21559	13.7797	0.00020555	0.0127269
ENSGALG00000001558	-0.541211	6.52224	13.7695	0.000206666	0.0127269
ENSGALG00000025930	0.590233	5.42687	13.7785	0.000205676	0.0127269
ENSGALG00000011550	0.615103	5.86723	13.7759	0.000205959	0.0127269
ENSGALG00000016946	0.683131	4.62653	13.7686	0.000206761	0.0127269
ENSGALG00000006582	-2.54716	-0.870351	13.7591	0.000207809	0.0127456
ENSGALG00000005107	-0.586705	5.43205	13.7449	0.000209387	0.0127965
ENSGALG00000015463	1.04871	3.96168	13.726	0.000211505	0.01288
ENSGALG00000013563	0.865409	3.38522	13.7153	0.000212709	0.0129074
ENSGALG00000027891	0.697895	4.44264	13.679	0.000216867	0.0131132
ENSGALG00000014450	0.543235	8.68709	13.6606	0.000218997	0.0131491
ENSGALG00000027784	0.846186	3.45279	13.6629	0.000218736	0.0131491
ENSGALG00000011497	0.859214	3.29205	13.6381	0.000221639	0.0132611
ENSGALG00000012726	0.573064	6.87448	13.5817	0.000228398	0.0136179
ENSGALG00000016810	1.39445	2.61199	13.5751	0.000229201	0.0136184
ENSGALG00000004276	1.3148	1.68911	13.5616	0.000230855	0.0136692
ENSGALG00000027479	-1.85496	1.19558	13.538	0.000233787	0.013795
ENSGALG00000002526	0.63567	4.78553	13.5301	0.000234767	0.0138053
ENSGALG00000009842	0.910489	3.29001	13.5029	0.000238197	0.0139277
ENSGALG00000011831	1.04922	2.75316	13.5007	0.000238476	0.0139277
ENSGALG00000005922	0.568749	8.93114	13.4032	0.000251197	0.0146207
ENSGALG00000003412	0.528715	7.31928	13.3796	0.000254375	0.0147555
ENSGALG00000001903	1.07404	3.07916	13.358	0.000257318	0.0148758
ENSGALG00000001157	-0.738524	3.97202	13.3426	0.00025945	0.0149485
ENSGALG00000013934	-2.29894	-0.0254396	13.3048	0.000264724	0.0151617
ENSGALG00000010938	0.594432	5.12927	13.3034	0.000264921	0.0151617
ENSGALG00000016088	0.662096	5.43004	13.2615	0.00027092	0.0154533
ENSGALG00000002932	0.520279	7.68833	13.2127	0.000278063	0.0157557
ENSGALG00000011086	1.32591	1.43051	13.2145	0.000277784	0.0157557
ENSGALG00000027936	0.738572	5.44605	13.199	0.000280096	0.0158185
ENSGALG00000011351	0.829524	6.83048	13.168	0.000284769	0.0160295
ENSGALG00000028984	0.872931	3.14193	13.138	0.000289362	0.0162346
ENSGALG00000021397	0.837245	4.76568	13.1174	0.000292562	0.0163606
ENSGALG00000018366	0.638042	5.96988	13.1071	0.000294174	0.0163971
ENSGALG00000024153	0.727348	4.61946	13.0847	0.000297723	0.016541
ENSGALG00000010836	0.889101	3.89339	13.0642	0.000300988	0.0166294
ENSGALG00000018377	2.79022	-0.792228	13.0626	0.000301258	0.0166294
ENSGALG00000007418	0.525457	8.54616	13.0551	0.000302467	0.0166425
ENSGALG00000015195	0.532306	9.07352	13.007	0.000310324	0.0170201
ENSGALG00000026229	0.662077	4.53826	12.9985	0.000311741	0.0170432
ENSGALG00000006062	0.627726	5.35476	12.8918	0.000330031	0.0179857
ENSGALG00000026528	-2.14916	0.813709	12.816	0.000343664	0.0186691
ENSGALG00000000311	-0.721076	3.97599	12.8007	0.000346497	0.0187635
ENSGALG00000026910	0.727701	5.26429	12.7902	0.000348435	0.0188089
ENSGALG00000000206	0.523485	6.17633	12.7768	0.00035094	0.0188745
ENSGALG00000001048	0.668707	4.29829	12.7719	0.000351857	0.0188745
ENSGALG00000016400	-0.8442	3.69164	12.7586	0.000354385	0.0188917
ENSGALG00000006160	0.552548	5.84242	12.7618	0.000353769	0.0188917
ENSGALG00000028327	-1.10468	1.73073	12.7218	0.000361418	0.0192068
ENSGALG00000009977	0.683105	4.51291	12.6954	0.000366562	0.0194198
ENSGALG00000021665	-0.613578	4.71934	12.6731	0.000370961	0.0195922
ENSGALG00000015666	0.934128	4.55196	12.6487	0.000375825	0.0197881
ENSGALG00000001414	-3.05165	-1.46971	12.6317	0.000379253	0.0198464
ENSGALG00000014464	0.557918	6.31961	12.6361	0.000378377	0.0198464
ENSGALG00000012440	-0.757544	4.66021	12.6065	0.000384408	0.0200548
ENSGALG00000017330	0.512003	8.79516	12.5493	0.000396363	0.0206157
ENSGALG00000007711	0.538814	9.70905	12.5341	0.000399587	0.0207204
ENSGALG00000020741	0.98352	3.72698	12.5015	0.000406633	0.0210221
ENSGALG00000002707	1.41259	0.946674	12.4882	0.000409527	0.0211079
ENSGALG00000025699	-3.05044	-1.47054	12.4823	0.000410826	0.0211113
ENSGALG00000027201	0.978283	2.75168	12.4531	0.000417307	0.0213801
ENSGALG00000002722	-0.983808	2.26551	12.4458	0.000418941	0.0213997
ENSGALG00000026095	1.12294	1.97204	12.4306	0.00042235	0.0215097
ENSGALG00000012138	0.562622	6.4795	12.354	0.000440049	0.0222785
ENSGALG00000020688	-1.26961	2.15307	12.3343	0.000444719	0.0223824
ENSGALG00000011276	0.506093	10.0764	12.3393	0.000443519	0.0223824
ENSGALG00000003148	1.87839	-0.0479681	12.3201	0.000448104	0.0224867
ENSGALG00000006415	0.87183	4.11437	12.2561	0.000463734	0.0231353
ENSGALG00000009733	0.929074	3.47173	12.2607	0.000462608	0.0231353
ENSGALG00000027301	-0.929483	2.80054	12.2285	0.000470653	0.0234123
ENSGALG00000016855	0.517242	7.1466	12.2068	0.000476164	0.0236177
ENSGALG00000014638	-0.598106	7.89686	12.1991	0.000478135	0.023619
ENSGALG00000000742	0.532453	5.71747	12.1959	0.00047895	0.023619
ENSGALG00000008620	0.489045	7.66401	12.1818	0.000482575	0.0237294
ENSGALG00000016152	-0.610328	6.08595	12.1655	0.000486828	0.0238699
ENSGALG00000004564	0.641855	6.37608	12.1482	0.000491364	0.0239633
ENSGALG00000026316	1.43049	1.44823	12.1475	0.000491534	0.0239633
ENSGALG00000027096	0.713245	4.84237	12.1397	0.000493588	0.0239951
ENSGALG00000025997	-1.88273	-0.280376	12.1031	0.000503377	0.0243878
ENSGALG00000000122	0.548889	9.0654	12.0898	0.000506991	0.0243878
ENSGALG00000027591	0.551777	6.24576	12.0977	0.000504847	0.0243878
ENSGALG00000001007	0.697153	5.40025	12.0884	0.000507367	0.0243878
ENSGALG00000027407	0.904664	6.70199	12.0441	0.000519576	0.0249047
ENSGALG00000021730	-2.71499	-1.29589	12.0294	0.000523692	0.0250319
ENSGALG00000007780	-0.773597	4.02557	12.0119	0.000528615	0.0251968
ENSGALG00000013809	-0.906671	5.81515	11.9937	0.000533807	0.0253077
ENSGALG00000009790	0.718831	4.25905	11.9934	0.0005339	0.0253077
ENSGALG00000002702	0.515354	6.7307	11.9843	0.000536497	0.0253606
ENSGALG00000009963	2.03485	0.815906	11.9735	0.000539627	0.0254383
ENSGALG00000006394	1.42738	0.699632	11.9403	0.00054933	0.0258245
ENSGALG00000001830	0.568777	9.43311	11.9171	0.000556205	0.0260761
ENSGALG00000006691	0.535756	5.93539	11.912	0.000557739	0.0260766
ENSGALG00000006350	0.88687	2.78154	11.8962	0.000562494	0.026156
ENSGALG00000023607	1.69196	0.556817	11.8972	0.000562183	0.026156
ENSGALG00000027963	-0.892088	4.64442	11.8896	0.000564473	0.0261627
ENSGALG00000001392	-0.876984	3.3248	11.8856	0.000565696	0.0261627
ENSGALG00000020534	-0.885258	4.57553	11.8465	0.000577696	0.0265028
ENSGALG00000000576	1.00418	2.18778	11.8564	0.000574645	0.0265028
ENSGALG00000005608	2.38209	-0.762533	11.8504	0.000576497	0.0265028
ENSGALG00000016336	0.62973	5.22963	11.84	0.000579711	0.0265241
ENSGALG00000008272	1.17785	1.57469	11.8174	0.000586804	0.026777
ENSGALG00000008438	0.862275	3.07183	11.8092	0.000589384	0.0268233
ENSGALG00000001658	0.514473	8.01911	11.8039	0.000591052	0.0268278
ENSGALG00000010238	0.516864	6.27325	11.7972	0.000593209	0.0268545
ENSGALG00000013600	-1.49801	0.437713	11.7596	0.000605293	0.0273292
ENSGALG00000001631	-1.24272	2.62333	11.724	0.000616994	0.0277583
ENSGALG00000004485	-0.727624	4.23665	11.7208	0.000618041	0.0277583
ENSGALG00000003427	-0.552999	5.72945	11.715	0.00061997	0.0277721
ENSGALG00000018376	2.13865	-0.474849	11.6838	0.00063046	0.0281682
ENSGALG00000008283	-1.52211	0.40347	11.6616	0.000638033	0.0282967
ENSGALG00000003025	-1.09095	1.6116	11.6608	0.000638297	0.0282967
ENSGALG00000006606	1.67638	0.137253	11.6683	0.000635751	0.0282967
ENSGALG00000010839	0.552938	5.23706	11.6535	0.000640804	0.0283344
ENSGALG00000006504	-1.59514	0.23559	11.6231	0.00065138	0.028654
ENSGALG00000006457	0.649755	5.88045	11.6274	0.000649866	0.028654
ENSGALG00000008222	0.681544	4.16727	11.6076	0.00065683	0.0288197
ENSGALG00000008021	0.530772	6.00286	11.5786	0.000667138	0.0291971
ENSGALG00000004357	0.502814	7.63154	11.5607	0.000673616	0.0294054
ENSGALG00000007381	-0.896959	2.64191	11.5445	0.000679487	0.0295862
ENSGALG00000016397	1.50323	0.50019	11.5276	0.000685718	0.0297817
ENSGALG00000003217	-1.68571	-0.0603713	11.5106	0.000692008	0.0299788
ENSGALG00000004088	-0.471869	7.91882	11.5041	0.00069443	0.0300078
ENSGALG00000011426	0.723416	3.85105	11.4966	0.000697229	0.0300529
ENSGALG00000000525	0.506832	6.51148	11.4007	0.000734178	0.0314081
ENSGALG00000025637	0.947454	2.41645	11.4096	0.000730644	0.0314081
ENSGALG00000009526	0.966544	2.22745	11.404	0.000732849	0.0314081
ENSGALG00000000059	0.552745	5.30058	11.3831	0.000741156	0.0316276
ENSGALG00000011686	-1.1041	4.25093	11.3632	0.000749137	0.0318095
ENSGALG00000008750	0.747007	3.58881	11.3639	0.000748853	0.0318095
ENSGALG00000011212	1.19648	1.27932	11.356	0.000752043	0.0318539
ENSGALG00000023510	0.638033	5.2723	11.3448	0.000756584	0.0319671
ENSGALG00000010347	0.528501	5.54622	11.3351	0.000760564	0.0320561
ENSGALG00000005850	0.83623	3.3472	11.2895	0.00077947	0.0327722
ENSGALG00000010374	-1.38821	0.832893	11.2702	0.000787593	0.0330326
ENSGALG00000001476	0.48173	6.74866	11.2618	0.000791172	0.0331016
ENSGALG00000026449	1.16655	1.59168	11.2537	0.000794645	0.0331658
ENSGALG00000008405	0.500676	6.21939	11.2321	0.000803944	0.0334722
ENSGALG00000006880	0.555362	6.0622	11.227	0.000806148	0.0334825
ENSGALG00000008915	0.50899	6.46728	11.1723	0.000830262	0.0344006
ENSGALG00000028437	0.668356	4.05388	11.1452	0.000842505	0.0348235
ENSGALG00000024490	0.630448	4.24839	11.1319	0.000848568	0.0349896
ENSGALG00000008197	-0.977731	2.88682	11.1238	0.00085227	0.0350578
ENSGALG00000006895	0.67905	3.87218	11.1077	0.000859693	0.0352783
ENSGALG00000013304	-1.89509	1.04095	11.1011	0.000862764	0.0353197
ENSGALG00000015749	0.940942	3.84415	11.0906	0.000867673	0.0354359
ENSGALG00000004613	-0.479337	7.62006	11.0821	0.000871655	0.0355137
ENSGALG00000007669	0.962039	3.32108	11.0772	0.00087397	0.0355234
ENSGALG00000001573	-1.17373	2.46297	11.0443	0.000889626	0.0359495
ENSGALG00000003891	0.555953	5.39537	11.0423	0.00089055	0.0359495
ENSGALG00000000898	0.717357	3.67666	11.0419	0.000890754	0.0359495
ENSGALG00000002506	0.8507	4.78493	11.0153	0.000903622	0.036383
ENSGALG00000012954	1.27521	1.35887	11.0074	0.000907474	0.0364523
ENSGALG00000010908	0.685017	4.36981	10.9968	0.000912696	0.0365436
ENSGALG00000015428	0.697048	4.43848	10.991	0.000915555	0.0365436
ENSGALG00000017528	1.03978	2.61035	10.9898	0.000916152	0.0365436
ENSGALG00000016447	0.585745	4.86936	10.9653	0.000928346	0.0369117
ENSGALG00000012687	0.655211	3.98791	10.9626	0.000929694	0.0369117
ENSGALG00000012109	0.472336	6.70665	10.9488	0.000936658	0.0370544
ENSGALG00000002651	1.30729	1.6269	10.9469	0.00093762	0.0370544
ENSGALG00000007127	1.76322	-0.127013	10.938	0.00094212	0.0371464
ENSGALG00000003933	0.524301	5.70406	10.9325	0.000944899	0.0371704
ENSGALG00000001201	0.615722	4.9476	10.9152	0.000953767	0.0374332
ENSGALG00000016231	0.501853	9.64827	10.8841	0.000969958	0.0379815
ENSGALG00000011862	-1.33316	0.713592	10.8736	0.000975423	0.0380789
ENSGALG00000009008	0.535063	5.44865	10.8709	0.000976895	0.0380789
ENSGALG00000021242	0.853448	2.93413	10.8662	0.000979333	0.0380871
ENSGALG00000006708	0.984129	2.21123	10.8306	0.000998371	0.0387395
ENSGALG00000012914	-0.481838	6.23319	10.8129	0.00100798	0.0387607
ENSGALG00000004888	0.497397	6.51173	10.8161	0.00100621	0.0387607
ENSGALG00000000955	0.508172	6.17245	10.8234	0.00100224	0.0387607
ENSGALG00000027300	1.20228	2.84989	10.8151	0.00100675	0.0387607
ENSGALG00000014668	-1.13962	2.185	10.8084	0.0010104	0.0387667
ENSGALG00000006320	-2.62667	-1.35696	10.7828	0.00102448	0.0389199
ENSGALG00000001732	-0.810305	5.50304	10.7882	0.00102147	0.0389199
ENSGALG00000008842	-0.493726	6.17277	10.791	0.00101997	0.0389199
ENSGALG00000004570	-0.482181	6.93323	10.7805	0.00102576	0.0389199
ENSGALG00000003962	0.602238	5.13228	10.7967	0.0010168	0.0389199
ENSGALG00000009029	0.872592	3.24904	10.7705	0.0010313	0.0390434
ENSGALG00000015876	1.95358	-0.423928	10.7641	0.00103487	0.0390922
ENSGALG00000025720	-1.58829	0.181426	10.7412	0.00104777	0.0392588
ENSGALG00000015271	-1.17912	1.66337	10.7403	0.00104827	0.0392588
ENSGALG00000000883	0.586956	5.33942	10.74	0.00104846	0.0392588
ENSGALG00000012277	1.16651	3.76414	10.7507	0.0010424	0.0392588
ENSGALG00000007546	0.636284	4.2412	10.7305	0.00105385	0.0393742
ENSGALG00000005628	-0.947348	2.68023	10.7166	0.00106177	0.0395839
ENSGALG00000005772	0.733188	4.36696	10.7033	0.00106944	0.039783
ENSGALG00000027506	1.04928	1.94952	10.6693	0.00108926	0.0404325
ENSGALG00000010380	-1.40961	1.09511	10.6615	0.00109389	0.0404926
ENSGALG00000026809	0.566252	4.956	10.6506	0.00110034	0.0404926
ENSGALG00000024090	0.574318	4.77796	10.6541	0.0010983	0.0404926
ENSGALG00000014387	0.791183	3.51753	10.6562	0.001097	0.0404926
ENSGALG00000016998	1.02273	3.6337	10.6406	0.00110633	0.0405387
ENSGALG00000018387	1.24463	1.84352	10.6432	0.00110476	0.0405387
ENSGALG00000009829	0.545348	8.37522	10.6362	0.00110894	0.0405475
ENSGALG00000026630	1.88271	-0.0491504	10.6246	0.0011159	0.040715
ENSGALG00000013787	0.728934	3.71668	10.6184	0.00111969	0.0407663
ENSGALG00000002075	-3.17363	-0.394547	10.6094	0.00112514	0.0408777
ENSGALG00000016122	0.467781	7.21729	10.5949	0.001134	0.0408829
ENSGALG00000008527	0.480087	5.99174	10.6023	0.00112947	0.0408829
ENSGALG00000012415	0.554074	5.29957	10.5954	0.00113368	0.0408829
ENSGALG00000009975	0.608247	5.01295	10.5935	0.00113484	0.0408829
ENSGALG00000026000	0.49075	5.9163	10.5869	0.00113894	0.0409444
ENSGALG00000015655	-2.10273	0.789129	10.5493	0.00116233	0.0415527
ENSGALG00000028708	0.471331	7.13351	10.548	0.00116314	0.0415527
ENSGALG00000028971	0.720088	4.15693	10.5499	0.00116196	0.0415527
ENSGALG00000004698	0.558204	4.81643	10.534	0.00117196	0.0417804
ENSGALG00000004848	0.453335	7.2567	10.5281	0.00117575	0.0418284
ENSGALG00000016067	0.534046	5.13415	10.513	0.00118536	0.0419956
ENSGALG00000000067	1.03354	1.76691	10.5142	0.0011846	0.0419956
ENSGALG00000003313	0.545949	5.50799	10.504	0.00119115	0.0421136
ENSGALG00000008893	-0.915283	2.91605	10.4879	0.00120162	0.0423087
ENSGALG00000011713	0.716987	4.0461	10.4893	0.0012007	0.0423087
ENSGALG00000001143	0.461157	9.10076	10.4751	0.00120994	0.0425145
ENSGALG00000011869	-0.474358	7.45497	10.4634	0.00121762	0.0426966
ENSGALG00000003804	0.646578	4.47536	10.4579	0.00122125	0.0427361
ENSGALG00000010793	0.891206	2.61622	10.4398	0.0012333	0.0430697
ENSGALG00000010422	0.830724	2.96388	10.4318	0.00123867	0.0431692
ENSGALG00000003971	0.462382	8.37033	10.4242	0.00124372	0.0432464
ENSGALG00000000209	0.568966	4.80657	10.4209	0.00124594	0.0432464
ENSGALG00000027596	1.21529	1.03363	10.4011	0.00125939	0.0436248
ENSGALG00000013318	0.619974	4.12956	10.3811	0.0012731	0.0440106
ENSGALG00000000382	-1.65766	0.987096	10.3692	0.00128133	0.044206
ENSGALG00000002407	-1.24607	2.02276	10.352	0.00129336	0.0445312
ENSGALG00000002477	-1.19448	1.18881	10.3236	0.00131338	0.0449491
ENSGALG00000003357	0.553398	4.95096	10.3242	0.00131299	0.0449491
ENSGALG00000002992	1.87013	0.183959	10.3242	0.00131297	0.0449491
ENSGALG00000001138	0.464268	7.29527	10.3144	0.00131994	0.0449951
ENSGALG00000028155	0.621143	4.39092	10.3144	0.00131998	0.0449951
ENSGALG00000009234	0.595829	4.271	10.2691	0.0013528	0.046022
ENSGALG00000016271	0.472431	7.09457	10.2629	0.00135732	0.0460842
ENSGALG00000001115	-1.81812	0.15676	10.2415	0.00137318	0.0461085
ENSGALG00000014011	-0.807788	3.43805	10.2365	0.0013769	0.0461085
ENSGALG00000004288	-0.544428	4.87985	10.2427	0.0013723	0.0461085
ENSGALG00000006264	-0.473917	9.71441	10.2381	0.00137569	0.0461085
ENSGALG00000026355	0.649304	4.28906	10.2429	0.00137211	0.0461085
ENSGALG00000006008	0.966964	2.30166	10.2448	0.00137069	0.0461085
ENSGALG00000002810	1.06073	1.66822	10.2375	0.00137613	0.0461085
ENSGALG00000004143	0.484461	6.97883	10.2141	0.00139374	0.0464065
ENSGALG00000003345	0.520531	8.12338	10.2145	0.00139338	0.0464065
ENSGALG00000007272	0.528331	5.94685	10.212	0.00139533	0.0464065
ENSGALG00000016786	0.561663	5.9557	10.2098	0.00139697	0.0464065
ENSGALG00000025729	2.7923	-1.19996	10.2066	0.00139935	0.0464065
ENSGALG00000004919	0.836721	3.59849	10.1965	0.00140711	0.0465733
ENSGALG00000004581	0.469825	6.50478	10.1847	0.00141613	0.0467814
ENSGALG00000006942	0.457437	8.0073	10.1694	0.0014279	0.0470795
ENSGALG00000007619	0.487595	5.75775	10.1405	0.00145046	0.0477312
ENSGALG00000002672	-0.495954	7.34047	10.1267	0.00146137	0.0479594
ENSGALG00000026695	0.577104	4.65885	10.1246	0.001463	0.0479594
ENSGALG00000000436	1.23059	1.66801	10.121	0.00146589	0.0479623
ENSGALG00000000836	0.731484	3.45914	10.1131	0.00147217	0.048076
ENSGALG00000025759	0.464528	6.82661	10.0975	0.00148474	0.048394
ENSGALG00000003144	-0.552806	5.22232	10.0899	0.00149083	0.0484082
ENSGALG00000014106	0.531792	5.61307	10.0905	0.00149036	0.0484082
ENSGALG00000016442	-0.860544	2.61171	10.0843	0.00149535	0.0484628
ENSGALG00000004859	-0.53529	7.33899	10.0738	0.00150389	0.0486477
ENSGALG00000002021	0.714347	5.48295	10.0607	0.00151466	0.0489034
ENSGALG00000000600	0.471921	7.16062	10.0453	0.00152739	0.0492217
ENSGALG00000001645	-2.83405	-1.59867	10.0374	0.00153392	0.0493267
ENSGALG00000027742	-2.26248	-0.67864	10.0344	0.00153642	0.0493267
ENSGALG00000002455	-1.39761	0.341119	10.0153	0.00155244	0.04965
ENSGALG00000007650	0.508088	6.81489	10.0159	0.00155194	0.04965
ENSGALG00000027070	0.792519	2.93961	10.0086	0.00155809	0.04965
ENSGALG00000006144	0.909113	2.45183	10.0107	0.00155637	0.04965
ENSGALG00000022713	2.68586	-0.852245	10.0034	0.00156248	0.0496972
ENSGALG00000005004	1.10311	1.31541	9.98804	0.0015756	0.049929
ENSGALG00000003188	2.56216	-0.40104	9.98981	0.00157409	0.049929

## Sheet: 72×63 I_N
Gene ID	logFC	logCPM	LR	P-Value	FDR
ENSGALG00000025390	6.06998	3.81777	385.457	8.07e-86	1.38e-81
ENSGALG00000018357	3.29284	6.14411	150.822	1.15e-34	9.81e-31
ENSGALG00000004419	-1.80883	6.49715	105.837	8e-25	4.57e-21
ENSGALG00000012272	-1.8329	5.59767	103.177	3.06e-24	1.31e-20
ENSGALG00000002991	-2.05636	5.56679	99.7138	1.76e-23	6.03e-20
ENSGALG00000006318	-2.43205	3.23775	97.419	5.61e-23	1.6e-19
ENSGALG00000026134	-3.04093	2.26932	93.2482	4.61e-22	1.13e-18
ENSGALG00000012364	-1.6015	6.39945	89.6166	2.89e-21	6.18e-18
ENSGALG00000010870	1.92653	7.60464	80.1186	3.53e-19	6.7e-16
ENSGALG00000017077	1.90525	4.40606	77.2255	1.53e-18	2.61e-15
ENSGALG00000012260	-1.83427	3.84064	76.9254	1.78e-18	2.76e-15
ENSGALG00000013548	-3.57674	1.90894	72.1205	2.02e-17	2.89e-14
ENSGALG00000028796	4.446	2.67183	71.1486	3.31e-17	4.36e-14
ENSGALG00000021627	-2.47921	2.40938	68.0211	1.62e-16	1.98e-13
ENSGALG00000001121	1.63167	4.77279	67.1853	2.47e-16	2.82e-13
ENSGALG00000004662	-2.04653	6.21094	61.19	5.18e-15	5.54e-12
ENSGALG00000004564	1.37208	6.15932	59.6636	1.13e-14	1.13e-11
ENSGALG00000016234	-1.23466	8.57219	58.4521	2.08e-14	1.98e-11
ENSGALG00000016102	1.78712	3.65778	57.4353	3.49e-14	3.15e-11
ENSGALG00000006756	-1.7757	3.51983	56.9685	4.43e-14	3.79e-11
ENSGALG00000021079	1.41705	4.84388	55.7743	8.13e-14	6.62e-11
ENSGALG00000013546	-3.28398	2.25733	54.5824	1.49e-13	1.16e-10
ENSGALG00000016480	-1.9769	2.77898	54.1279	1.88e-13	1.4e-10
ENSGALG00000003412	1.19904	7.09005	53.1931	3.02e-13	2.16e-10
ENSGALG00000006050	-1.35426	5.78892	52.7067	3.87e-13	2.65e-10
ENSGALG00000006382	-1.31268	5.71636	52.6187	4.05e-13	2.67e-10
ENSGALG00000013177	-1.47329	3.94026	52.29	4.79e-13	3.03e-10
ENSGALG00000004594	-1.18209	6.26056	51.658	6.61e-13	4.04e-10
ENSGALG00000020002	-1.1262	7.86348	50.4698	1.21e-12	7.14e-10
ENSGALG00000005685	-1.37062	4.19181	48.6578	3.05e-12	1.74e-09
ENSGALG00000011351	1.58638	6.68193	48.5249	3.26e-12	1.8e-09
ENSGALG00000013865	-1.17651	5.58835	48.4303	3.42e-12	1.83e-09
ENSGALG00000025557	-1.53226	4.23888	48.327	3.61e-12	1.87e-09
ENSGALG00000027891	1.61069	4.51958	48.014	4.23e-12	2.13e-09
ENSGALG00000015351	-1.2608	7.11512	47.5325	5.41e-12	2.65e-09
ENSGALG00000004284	1.28798	4.98107	47.3024	6.08e-12	2.89e-09
ENSGALG00000001419	-1.48424	4.80521	47.0719	6.84e-12	3.16e-09
ENSGALG00000027606	3.92574	2.29559	45.6286	1.43e-11	6.44e-09
ENSGALG00000003433	1.07329	7.03137	44.7195	2.27e-11	9.98e-09
ENSGALG00000003129	-1.30025	5.19868	44.1624	3.02e-11	1.29e-08
ENSGALG00000003179	-1.69653	2.85696	43.669	3.89e-11	1.62e-08
ENSGALG00000003399	-1.09905	5.56674	43.4586	4.33e-11	1.76e-08
ENSGALG00000006947	-1.099	5.70969	43.4108	4.44e-11	1.77e-08
ENSGALG00000024248	1.37603	4.61213	43.2431	4.83e-11	1.88e-08
ENSGALG00000003419	-1.04663	6.71065	42.5574	6.86e-11	2.61e-08
ENSGALG00000028273	2.46114	3.00615	42.2072	8.21e-11	3.05e-08
ENSGALG00000004169	-1.15374	5.8513	41.7268	1.05e-10	3.82e-08
ENSGALG00000012348	-1.08888	5.40012	41.679	1.08e-10	3.83e-08
ENSGALG00000017414	1.20492	4.45562	41.2418	1.35e-10	4.7e-08
ENSGALG00000016485	1.49173	3.31703	41.1809	1.39e-10	4.75e-08
ENSGALG00000010377	-1.72345	2.54899	40.9349	1.57e-10	5.28e-08
ENSGALG00000011952	-1.43151	4.15749	39.8772	2.7e-10	8.9e-08
ENSGALG00000010032	-1.09112	5.75065	39.7879	2.83e-10	9.14e-08
ENSGALG00000009312	1.27318	3.91146	39.457	3.35e-10	1.06e-07
ENSGALG00000001000	0.991601	7.74191	39.287	3.66e-10	1.14e-07
ENSGALG00000002712	1.54894	5.41171	39.181	3.86e-10	1.18e-07
ENSGALG00000006399	1.16199	5.30238	38.8891	4.49e-10	1.35e-07
ENSGALG00000016959	-1.97957	1.71326	38.5786	5.26e-10	1.55e-07
ENSGALG00000005085	1.9156	2.95721	38.2655	6.17e-10	1.77e-07
ENSGALG00000027096	1.13319	4.75995	38.2585	6.2e-10	1.77e-07
ENSGALG00000006355	-1.04514	6.63697	38.1848	6.44e-10	1.81e-07
ENSGALG00000010374	-2.14216	1.27561	38.1337	6.61e-10	1.82e-07
ENSGALG00000029130	-1.95192	2.04497	37.8446	7.66e-10	2.08e-07
ENSGALG00000015372	1.76497	2.92486	37.7175	8.18e-10	2.19e-07
ENSGALG00000000523	1.18462	5.18623	37.5572	8.88e-10	2.3e-07
ENSGALG00000010818	1.53517	3.01274	37.555	8.89e-10	2.3e-07
ENSGALG00000006425	-1.0149	8.31945	37.1516	1.09e-09	2.79e-07
ENSGALG00000023066	1.18903	4.82634	36.9828	1.19e-09	3e-07
ENSGALG00000021717	1.46934	6.1748	36.7997	1.31e-09	3.25e-07
ENSGALG00000010373	-2.07873	1.34749	36.5811	1.46e-09	3.53e-07
ENSGALG00000011668	1.87737	1.91928	36.574	1.47e-09	3.53e-07
ENSGALG00000014718	1.42138	8.18267	36.5542	1.48e-09	3.53e-07
ENSGALG00000008318	-0.970518	7.38058	36.3527	1.65e-09	3.86e-07
ENSGALG00000000892	-4.39123	-0.712917	36.2224	1.76e-09	4.07e-07
ENSGALG00000006415	1.30748	3.83232	35.9377	2.04e-09	4.65e-07
ENSGALG00000017926	-1.05207	10.439	35.8012	2.19e-09	4.92e-07
ENSGALG00000011686	-1.48511	4.05589	35.7256	2.27e-09	5.05e-07
ENSGALG00000003161	1.09396	5.5232	35.5136	2.53e-09	5.42e-07
ENSGALG00000021656	-0.996368	6.72328	35.5305	2.51e-09	5.42e-07
ENSGALG00000026231	-1.25959	5.04804	35.5129	2.53e-09	5.42e-07
ENSGALG00000016556	-2.67764	2.00745	35.3024	2.82e-09	5.96e-07
ENSGALG00000008281	-1.99506	2.72449	35.1206	3.1e-09	6.39e-07
ENSGALG00000028821	1.65498	3.11235	35.1253	3.09e-09	6.39e-07
ENSGALG00000001229	1.10045	4.83313	34.9375	3.4e-09	6.94e-07
ENSGALG00000001603	1.23272	4.38199	34.8733	3.52e-09	7.08e-07
ENSGALG00000014456	-1.57831	2.52071	34.6305	3.99e-09	7.93e-07
ENSGALG00000001535	-1.1909	4.24292	34.3329	4.64e-09	9.14e-07
ENSGALG00000027076	-1.13606	4.93037	34.1973	4.98e-09	9.68e-07
ENSGALG00000009733	1.31423	3.34531	34.0317	5.42e-09	1.04e-06
ENSGALG00000007104	-1.17861	4.67209	33.845	5.97e-09	1.13e-06
ENSGALG00000026630	3.87683	-0.50378	33.8319	6.01e-09	1.13e-06
ENSGALG00000024153	1.09576	4.32378	33.7995	6.11e-09	1.14e-06
ENSGALG00000003476	-1.02665	5.6097	33.7259	6.34e-09	1.16e-06
ENSGALG00000019325	-2.26055	1.34755	33.7459	6.28e-09	1.16e-06
ENSGALG00000013723	-1.01812	5.99093	33.6754	6.51e-09	1.17e-06
ENSGALG00000000951	1.4031	4.00905	33.4704	7.24e-09	1.29e-06
ENSGALG00000013741	-1.233	3.61189	33.2814	7.97e-09	1.41e-06
ENSGALG00000004420	-1.11877	4.54914	33.0051	9.19e-09	1.59e-06
ENSGALG00000004859	-0.992063	7.60564	32.8964	9.72e-09	1.66e-06
ENSGALG00000001387	-2.01778	1.43681	32.6395	1.11e-08	1.86e-06
ENSGALG00000002549	1.06013	8.5827	32.6587	1.1e-08	1.86e-06
ENSGALG00000006054	-0.987245	5.79208	32.5057	1.19e-08	1.97e-06
ENSGALG00000007011	1.11834	4.18356	32.4179	1.24e-08	2.05e-06
ENSGALG00000007392	-1.26067	4.07355	32.0847	1.48e-08	2.41e-06
ENSGALG00000026311	1.03358	4.7927	32.0404	1.51e-08	2.44e-06
ENSGALG00000019077	-1.65846	2.13255	31.9666	1.57e-08	2.51e-06
ENSGALG00000017589	1.20619	3.52764	31.281	2.23e-08	3.54e-06
ENSGALG00000016403	0.931681	7.85347	31.1614	2.37e-08	3.73e-06
ENSGALG00000003217	-3.19895	-0.397513	31.0073	2.57e-08	4e-06
ENSGALG00000007210	-1.15554	4.22899	30.8864	2.74e-08	4.22e-06
ENSGALG00000006056	-1.33217	3.13885	30.8638	2.77e-08	4.23e-06
ENSGALG00000025656	1.626	3.21474	30.7166	2.99e-08	4.52e-06
ENSGALG00000015388	-1.40861	3.26663	30.6798	3.04e-08	4.57e-06
ENSGALG00000015377	2.10039	0.804416	30.5397	3.27e-08	4.87e-06
ENSGALG00000001220	0.90599	7.96566	30.3982	3.52e-08	5.19e-06
ENSGALG00000000834	0.921378	5.66732	30.2036	3.89e-08	5.64e-06
ENSGALG00000003939	0.87374	8.51664	30.2207	3.86e-08	5.64e-06
ENSGALG00000013672	1.17715	3.92406	30.178	3.94e-08	5.67e-06
ENSGALG00000004029	-0.936611	7.99231	30.1533	3.99e-08	5.69e-06
ENSGALG00000008910	1.01089	5.97154	30.0898	4.12e-08	5.83e-06
ENSGALG00000002862	1.27239	3.81842	30.0647	4.18e-08	5.86e-06
ENSGALG00000011550	0.907146	5.87312	29.9202	4.5e-08	6.22e-06
ENSGALG00000018386	-1.31704	12.7896	29.9187	4.51e-08	6.22e-06
ENSGALG00000006809	-1.53969	2.25581	29.8765	4.6e-08	6.3e-06
ENSGALG00000016855	0.92332	6.9055	29.6971	5.05e-08	6.86e-06
ENSGALG00000003855	-1.28771	3.18601	29.5241	5.52e-08	7.44e-06
ENSGALG00000004591	-1.07007	4.4244	29.5039	5.58e-08	7.46e-06
ENSGALG00000003113	0.872051	7.38089	29.3527	6.03e-08	8e-06
ENSGALG00000011423	1.07666	4.41251	29.2597	6.33e-08	8.33e-06
ENSGALG00000010234	-1.18425	3.86935	29.1631	6.65e-08	8.69e-06
ENSGALG00000007357	-0.968977	5.05599	29.0945	6.89e-08	8.94e-06
ENSGALG00000027458	-1.42522	2.50546	29.0206	7.16e-08	9.21e-06
ENSGALG00000013698	-1.49509	2.26408	28.9635	7.38e-08	9.42e-06
ENSGALG00000006213	-1.45875	2.3264	28.8504	7.82e-08	9.84e-06
ENSGALG00000014004	-1.24768	3.60855	28.8626	7.77e-08	9.84e-06
ENSGALG00000008021	0.941308	5.92119	28.7751	8.13e-08	1.02e-05
ENSGALG00000009965	-0.885335	6.63843	28.7451	8.26e-08	1.02e-05
ENSGALG00000011870	-0.9312	8.17744	28.7278	8.33e-08	1.03e-05
ENSGALG00000014455	-1.01641	4.63704	28.6899	8.49e-08	1.04e-05
ENSGALG00000010953	1.14665	3.59237	28.6281	8.77e-08	1.06e-05
ENSGALG00000025915	1.08495	9.60652	28.5596	9.09e-08	1.09e-05
ENSGALG00000006743	1.1681	5.38824	28.4862	9.44e-08	1.11e-05
ENSGALG00000008669	-0.845095	6.94747	28.5147	9.3e-08	1.11e-05
ENSGALG00000015310	-1.18891	3.43856	28.4978	9.38e-08	1.11e-05
ENSGALG00000020326	-1.38583	4.11352	28.2709	1.05e-07	1.24e-05
ENSGALG00000006779	1.35732	2.6993	28.2066	1.09e-07	1.27e-05
ENSGALG00000008306	1.56411	2.61609	28.1358	1.13e-07	1.31e-05
ENSGALG00000013372	1.13907	8.04396	28.0243	1.2e-07	1.38e-05
ENSGALG00000015398	1.01314	5.51621	27.8242	1.33e-07	1.52e-05
ENSGALG00000016497	-0.973067	4.50359	27.757	1.38e-07	1.56e-05
ENSGALG00000002055	1.28564	3.76873	27.7287	1.4e-07	1.57e-05
ENSGALG00000004802	-0.92828	4.80266	27.6376	1.46e-07	1.64e-05
ENSGALG00000005036	0.947473	5.10079	27.6125	1.48e-07	1.65e-05
ENSGALG00000008603	-0.91684	5.4226	27.4817	1.59e-07	1.75e-05
ENSGALG00000004949	0.892779	6.11011	27.3814	1.67e-07	1.83e-05
ENSGALG00000012082	1.39673	2.51562	27.3566	1.69e-07	1.84e-05
ENSGALG00000000452	-1.41311	2.24041	27.3301	1.72e-07	1.86e-05
ENSGALG00000010171	-0.972299	5.73462	27.2667	1.77e-07	1.91e-05
ENSGALG00000002722	-1.57705	1.94455	27.2097	1.83e-07	1.93e-05
ENSGALG00000013934	-2.73899	-0.0995607	27.2361	1.8e-07	1.93e-05
ENSGALG00000025590	1.23748	3.29058	27.214	1.82e-07	1.93e-05
ENSGALG00000003297	0.93603	5.353	27.0856	1.95e-07	2.04e-05
ENSGALG00000008222	1.00383	4.16601	27.0795	1.95e-07	2.04e-05
ENSGALG00000012247	0.970839	8.44702	27.0371	2e-07	2.07e-05
ENSGALG00000026098	1.1113	4.14628	26.9954	2.04e-07	2.1e-05
ENSGALG00000008094	1.20191	4.39402	26.8345	2.22e-07	2.26e-05
ENSGALG00000028440	-0.834719	8.33384	26.8293	2.22e-07	2.26e-05
ENSGALG00000001875	-1.31704	2.63133	26.8107	2.24e-07	2.27e-05
ENSGALG00000009856	-0.840806	6.32415	26.7223	2.35e-07	2.36e-05
ENSGALG00000014711	1.25201	3.07634	26.7151	2.36e-07	2.36e-05
ENSGALG00000000585	1.22168	3.46904	26.6711	2.41e-07	2.39e-05
ENSGALG00000011046	-0.920233	4.83553	26.6696	2.41e-07	2.39e-05
ENSGALG00000015433	-1.31856	6.01345	26.4388	2.72e-07	2.68e-05
ENSGALG00000017137	-1.67016	1.94446	26.3826	2.8e-07	2.74e-05
ENSGALG00000025698	1.41316	3.9668	26.3226	2.89e-07	2.81e-05
ENSGALG00000017076	1.05371	3.99702	25.865	3.66e-07	3.54e-05
ENSGALG00000002816	-0.839104	8.8995	25.8314	3.73e-07	3.56e-05
ENSGALG00000014824	-1.49559	1.91406	25.8458	3.7e-07	3.56e-05
ENSGALG00000021682	1.42423	2.20136	25.7535	3.88e-07	3.69e-05
ENSGALG00000024090	0.910671	4.6368	25.7177	3.95e-07	3.74e-05
ENSGALG00000000270	1.30544	2.6705	25.6633	4.06e-07	3.82e-05
ENSGALG00000007273	0.908179	5.97055	25.5986	4.2e-07	3.91e-05
ENSGALG00000009781	-1.35303	3.29886	25.5983	4.2e-07	3.91e-05
ENSGALG00000008494	1.05221	5.18233	25.5848	4.23e-07	3.92e-05
ENSGALG00000000600	0.878032	6.91543	25.5494	4.31e-07	3.97e-05
ENSGALG00000016142	-1.22945	4.03336	25.5219	4.37e-07	4e-05
ENSGALG00000005714	-0.975097	5.80025	25.3753	4.72e-07	4.3e-05
ENSGALG00000012913	-3.79187	-0.756538	25.3309	4.83e-07	4.35e-05
ENSGALG00000018380	1.76199	2.43776	25.3313	4.83e-07	4.35e-05
ENSGALG00000016400	-1.42317	3.79502	25.3057	4.89e-07	4.38e-05
ENSGALG00000008348	0.81455	6.56336	25.242	5.06e-07	4.51e-05
ENSGALG00000011005	0.989032	6.44002	25.1916	5.19e-07	4.6e-05
ENSGALG00000005850	1.12821	3.38002	25.1567	5.29e-07	4.66e-05
ENSGALG00000004597	-0.890524	5.27523	25.1088	5.42e-07	4.75e-05
ENSGALG00000000557	2.62625	0.765344	25.0239	5.66e-07	4.92e-05
ENSGALG00000002872	0.941929	5.78553	25.032	5.64e-07	4.92e-05
ENSGALG00000000466	0.799983	7.16944	24.8342	6.25e-07	5.4e-05
ENSGALG00000007287	0.852093	6.45257	24.7453	6.54e-07	5.6e-05
ENSGALG00000008265	-0.865368	5.3081	24.7522	6.52e-07	5.6e-05
ENSGALG00000006708	1.45938	2.02059	24.6339	6.93e-07	5.9e-05
ENSGALG00000002075	-2.63781	-0.329288	24.6173	6.99e-07	5.92e-05
ENSGALG00000016231	0.848722	9.45687	24.6093	7.02e-07	5.92e-05
ENSGALG00000002287	-1.46009	1.89033	24.5796	7.13e-07	5.95e-05
ENSGALG00000009052	-0.814625	8.81604	24.5807	7.13e-07	5.95e-05
ENSGALG00000005650	1.01027	4.13385	24.5151	7.37e-07	6.12e-05
ENSGALG00000003701	0.930788	6.27023	24.5	7.43e-07	6.13e-05
ENSGALG00000008551	1.00278	3.89801	24.4954	7.45e-07	6.13e-05
ENSGALG00000011124	-1.44579	2.53453	24.4764	7.52e-07	6.16e-05
ENSGALG00000013941	-0.818386	5.77645	24.3888	7.87e-07	6.42e-05
ENSGALG00000027809	-1.23436	2.85869	24.361	7.99e-07	6.48e-05
ENSGALG00000003662	0.840809	8.02043	24.3435	8.06e-07	6.51e-05
ENSGALG00000006775	-1.22494	3.11835	24.3202	8.16e-07	6.55e-05
ENSGALG00000012635	-1.38196	2.18694	24.3101	8.2e-07	6.56e-05
ENSGALG00000008896	-2.62943	0.267117	24.2951	8.26e-07	6.58e-05
ENSGALG00000000837	1.74169	1.17924	24.2522	8.45e-07	6.69e-05
ENSGALG00000009559	1.00024	4.47605	24.2273	8.56e-07	6.75e-05
ENSGALG00000013022	-1.70617	1.95119	24.0531	9.37e-07	7.36e-05
ENSGALG00000001182	0.862526	6.85133	24.0149	9.56e-07	7.47e-05
ENSGALG00000002375	0.773486	7.6694	23.9527	9.87e-07	7.68e-05
ENSGALG00000003409	-0.980957	5.28153	23.9024	1.01e-06	7.85e-05
ENSGALG00000021232	-1.20196	2.89273	23.8621	1.03e-06	7.98e-05
ENSGALG00000011418	1.72362	1.01048	23.8361	1.05e-06	8.03e-05
ENSGALG00000015086	-0.89879	5.60795	23.8324	1.05e-06	8.03e-05
ENSGALG00000008447	-1.00114	3.89037	23.8151	1.06e-06	8.04e-05
ENSGALG00000010908	0.972346	4.24782	23.8115	1.06e-06	8.04e-05
ENSGALG00000009055	-1.54107	1.45929	23.7933	1.07e-06	8.09e-05
ENSGALG00000004270	-1.92096	0.518704	23.7574	1.09e-06	8.2e-05
ENSGALG00000006035	-0.783346	8.99234	23.6026	1.18e-06	8.85e-05
ENSGALG00000013493	1.41713	3.9017	23.5335	1.23e-06	9.13e-05
ENSGALG00000003850	-2.06006	0.336344	23.4542	1.28e-06	9.48e-05
ENSGALG00000000788	2.80265	-0.0045932	23.4235	1.3e-06	9.55e-05
ENSGALG00000015139	1.29484	2.87068	23.4272	1.3e-06	9.55e-05
ENSGALG00000006642	-0.969502	5.59284	23.3587	1.34e-06	9.83e-05
ENSGALG00000005422	-1.05126	4.31225	23.2916	1.39e-06	0.000101367
ENSGALG00000013304	-2.01878	0.964295	23.2191	1.45e-06	0.000104813
ENSGALG00000015525	0.881396	5.75556	23.1868	1.47e-06	0.000106142
ENSGALG00000012915	-0.841064	5.63797	23.1702	1.48e-06	0.000106609
ENSGALG00000002005	-0.980579	3.97107	23.1455	1.5e-06	0.000107537
ENSGALG00000006447	1.91026	0.863441	23.1071	1.53e-06	0.000109247
ENSGALG00000010491	-0.827966	5.46976	23.0879	1.55e-06	0.000109889
ENSGALG00000014821	1.16805	5.22629	23.0539	1.58e-06	0.000111388
ENSGALG00000004736	-0.836979	5.08466	22.9828	1.63e-06	0.000115107
ENSGALG00000003962	0.835727	4.95182	22.9454	1.67e-06	0.000116888
ENSGALG00000011708	-1.23063	4.2573	22.911	1.7e-06	0.000118512
ENSGALG00000015540	1.0723	5.62215	22.887	1.72e-06	0.000119515
ENSGALG00000002766	-2.48068	-0.312734	22.8473	1.75e-06	0.000121512
ENSGALG00000012550	-1.42828	1.76981	22.7201	1.87e-06	0.000129304
ENSGALG00000006654	1.38335	2.14095	22.6692	1.92e-06	0.00013224
ENSGALG00000006722	-3.77226	-1.20154	22.553	2.04e-06	0.000139923
ENSGALG00000012436	-1.36599	2.03805	22.5136	2.09e-06	0.000142255
ENSGALG00000005060	2.96504	-0.621278	22.4828	2.12e-06	0.000143545
ENSGALG00000026665	1.5647	1.58356	22.481	2.12e-06	0.000143545
ENSGALG00000004650	-0.824168	5.65482	22.4491	2.16e-06	0.000144369
ENSGALG00000009638	-1.32998	3.6645	22.4437	2.16e-06	0.000144369
ENSGALG00000016447	0.888782	4.77619	22.4552	2.15e-06	0.000144369
ENSGALG00000027428	1.34036	3.91752	22.4399	2.17e-06	0.000144369
ENSGALG00000026858	0.809002	8.27038	22.3855	2.23e-06	0.000147943
ENSGALG00000026298	-0.845543	4.6838	22.3676	2.25e-06	0.00014875
ENSGALG00000010182	-1.06228	3.85256	22.2396	2.41e-06	0.000158388
ENSGALG00000028354	-0.809996	5.30571	22.1754	2.49e-06	0.000163146
ENSGALG00000001573	-1.35742	2.30408	22.115	2.57e-06	0.000167725
ENSGALG00000026541	-1.38677	2.96805	22.0818	2.61e-06	0.000169997
ENSGALG00000007998	1.60024	2.16349	22.0328	2.68e-06	0.000173052
ENSGALG00000010623	-1.28504	3.0402	22.0259	2.69e-06	0.000173052
ENSGALG00000014883	-1.30206	2.19752	22.0342	2.68e-06	0.000173052
ENSGALG00000026722	0.870845	7.13702	22.0026	2.72e-06	0.000173977
ENSGALG00000027579	1.19759	4.02971	22.0012	2.72e-06	0.000173977
ENSGALG00000006637	-1.16935	3.26194	21.9812	2.75e-06	0.00017515
ENSGALG00000003160	0.891196	5.07908	21.945	2.81e-06	0.000177821
ENSGALG00000016378	1.06985	3.32538	21.9157	2.85e-06	0.000179895
ENSGALG00000007513	0.867806	4.83512	21.8606	2.93e-06	0.000184449
ENSGALG00000004980	-1.32288	3.34986	21.8409	2.96e-06	0.000185675
ENSGALG00000013057	-0.90502	4.64741	21.8222	2.99e-06	0.000186812
ENSGALG00000004581	0.801032	6.35087	21.7773	3.06e-06	0.000190532
ENSGALG00000021230	-1.02671	3.87122	21.6962	3.19e-06	0.000198041
ENSGALG00000014767	1.29958	3.12596	21.6691	3.24e-06	0.000200134
ENSGALG00000029056	1.62692	1.44566	21.6207	3.32e-06	0.000204514
ENSGALG00000007056	0.822655	6.69138	21.5618	3.43e-06	0.000209385
ENSGALG00000016041	-0.749963	6.79102	21.5663	3.42e-06	0.000209385
ENSGALG00000008359	-1.19172	3.26007	21.4627	3.61e-06	0.000219703
ENSGALG00000023818	1.18284	2.99583	21.4329	3.66e-06	0.000222348
ENSGALG00000007434	0.745113	6.52622	21.4141	3.7e-06	0.000223755
ENSGALG00000025759	0.875639	6.71281	21.3976	3.73e-06	0.000224885
ENSGALG00000003976	0.90821	4.09001	21.371	3.78e-06	0.000227233
ENSGALG00000000141	-0.963875	3.63494	21.2781	3.97e-06	0.000237681
ENSGALG00000027540	0.776954	5.94639	21.271	3.99e-06	0.000237727
ENSGALG00000011608	-1.12322	5.58689	21.2383	4.06e-06	0.000240984
ENSGALG00000008436	0.782601	5.98876	21.2172	4.1e-06	0.000242804
ENSGALG00000002710	-1.20043	2.77057	21.1953	4.15e-06	0.000244751
ENSGALG00000011295	-1.02132	4.20258	21.1691	4.2e-06	0.000246759
ENSGALG00000012718	0.805388	5.53782	21.1665	4.21e-06	0.000246759
ENSGALG00000013948	1.65852	1.35397	21.1382	4.27e-06	0.000249572
ENSGALG00000005192	0.733493	7.87897	21.1168	4.32e-06	0.000251515
ENSGALG00000010122	-2.42348	0.173219	21.0214	4.54e-06	0.00026346
ENSGALG00000008656	-0.737603	8.08519	20.9911	4.61e-06	0.000266757
ENSGALG00000001348	-2.99757	-0.761319	20.9655	4.68e-06	0.000269429
ENSGALG00000010396	-1.24895	2.21064	20.9489	4.72e-06	0.000270672
ENSGALG00000028439	0.932926	4.18445	20.9438	4.73e-06	0.000270672
ENSGALG00000020199	3.05781	-0.316526	20.9232	4.78e-06	0.00027269
ENSGALG00000004179	-0.890956	4.29443	20.8836	4.88e-06	0.000277465
ENSGALG00000008615	-1.2519	2.46223	20.8483	4.97e-06	0.000281687
ENSGALG00000000949	-1.74802	1.40595	20.7508	5.23e-06	0.000295426
ENSGALG00000012717	1.07339	3.54021	20.7435	5.25e-06	0.000295576
ENSGALG00000014331	0.860736	5.80713	20.7246	5.3e-06	0.00029753
ENSGALG00000003572	0.805199	6.63452	20.7117	5.34e-06	0.00029792
ENSGALG00000028016	-1.52138	2.17564	20.7096	5.34e-06	0.00029792
ENSGALG00000005164	1.46004	1.45402	20.6726	5.45e-06	0.000302735
ENSGALG00000002278	-0.810783	5.3736	20.6554	5.5e-06	0.000304477
ENSGALG00000018639	1.16768	6.28375	20.6327	5.56e-06	0.000307124
ENSGALG00000004527	-1.91844	0.513846	20.5764	5.73e-06	0.000315261
ENSGALG00000003404	0.747059	5.83161	20.4684	6.06e-06	0.000332492
ENSGALG00000006512	0.718139	7.55713	20.4002	6.28e-06	0.000343464
ENSGALG00000029017	0.941314	3.73927	20.313	6.58e-06	0.000358334
ENSGALG00000001039	0.710773	7.26119	20.2968	6.63e-06	0.000360231
ENSGALG00000026761	1.15995	2.55973	20.282	6.68e-06	0.00036187
ENSGALG00000023379	2.04822	1.13102	20.2519	6.79e-06	0.000366463
ENSGALG00000012653	0.845503	6.66338	20.2187	6.91e-06	0.000371697
ENSGALG00000012012	-0.72323	6.69028	20.197	6.99e-06	0.000374765
ENSGALG00000009421	0.731378	6.22512	20.1735	7.07e-06	0.000378212
ENSGALG00000027849	3.78805	-0.560733	20.1577	7.13e-06	0.000380159
ENSGALG00000007337	-0.737076	6.29553	20.1317	7.23e-06	0.000382963
ENSGALG00000009639	-1.2133	3.74458	20.1322	7.23e-06	0.000382963
ENSGALG00000016844	-1.29825	2.59746	20.1252	7.25e-06	0.000383081
ENSGALG00000004205	-0.841526	4.54379	20.1141	7.3e-06	0.000384135
ENSGALG00000004435	0.816206	5.38439	20.0832	7.41e-06	0.000389197
ENSGALG00000014727	-0.857116	5.01792	20.0742	7.45e-06	0.000389834
ENSGALG00000003369	0.77477	5.31481	20.0634	7.49e-06	0.000390852
ENSGALG00000003447	0.748018	5.49131	20.0233	7.65e-06	0.000397907
ENSGALG00000007644	-0.805858	5.54956	20.0027	7.73e-06	0.000400998
ENSGALG00000005451	-0.814131	4.7363	19.9313	8.03e-06	0.000412135
ENSGALG00000010313	-0.824345	4.50083	19.9424	7.98e-06	0.000412135
ENSGALG00000013846	-0.800984	4.87883	19.9327	8.02e-06	0.000412135
ENSGALG00000028708	0.806302	7.02307	19.9273	8.04e-06	0.000412135
ENSGALG00000015905	1.85419	0.513585	19.858	8.34e-06	0.000426069
ENSGALG00000006256	0.771037	6.00598	19.8488	8.38e-06	0.000426851
ENSGALG00000005061	-1.09352	3.57464	19.8221	8.5e-06	0.000431583
ENSGALG00000014213	-0.70648	6.88377	19.7677	8.74e-06	0.00044272
ENSGALG00000016946	0.895058	4.53463	19.7369	8.89e-06	0.000448584
ENSGALG00000007838	0.696184	8.04975	19.721	8.96e-06	0.000451001
ENSGALG00000008684	0.782822	8.88499	19.693	9.09e-06	0.000456319
ENSGALG00000010611	1.18568	2.44557	19.6619	9.24e-06	0.000461113
ENSGALG00000014407	-2.20356	0.0164947	19.6619	9.24e-06	0.000461113
ENSGALG00000020323	-2.15599	-0.123981	19.6393	9.35e-06	0.000465243
ENSGALG00000003371	-0.877587	5.46018	19.6174	9.46e-06	0.00046923
ENSGALG00000003254	0.837107	4.2586	19.6004	9.54e-06	0.000470689
ENSGALG00000004364	0.774029	5.79199	19.603	9.53e-06	0.000470689
ENSGALG00000015339	0.751456	8.01179	19.4861	1.01e-05	0.000498282
ENSGALG00000001583	-0.822904	5.0184	19.4494	1.03e-05	0.000506486
ENSGALG00000001729	1.18004	2.62001	19.4054	1.06e-05	0.000516829
ENSGALG00000026492	1.0485	3.14372	19.3955	1.06e-05	0.00051802
ENSGALG00000021397	0.870351	4.36918	19.3314	1.1e-05	0.00053332
ENSGALG00000028290	-0.81275	5.94897	19.3291	1.1e-05	0.00053332
ENSGALG00000023950	0.789415	4.96644	19.2579	1.14e-05	0.000552004
ENSGALG00000028352	-1.1038	3.63753	19.2375	1.15e-05	0.000556377
ENSGALG00000009214	0.99205	3.26917	19.1947	1.18e-05	0.000567391
ENSGALG00000014094	0.879861	6.22272	19.1056	1.24e-05	0.000592843
ENSGALG00000000382	-1.60221	0.763446	19.0828	1.25e-05	0.000598295
ENSGALG00000001837	0.763072	5.63293	19.0738	1.26e-05	0.000599456
ENSGALG00000006011	0.866192	5.31247	19.0318	1.29e-05	0.000611094
ENSGALG00000028506	0.694831	6.47292	19.0222	1.29e-05	0.000612451
ENSGALG00000005056	-1.12088	2.93009	19.0117	1.3e-05	0.000612458
ENSGALG00000026181	-0.926865	4.8181	19.0125	1.3e-05	0.000612458
ENSGALG00000017120	0.79052	5.28574	18.9277	1.36e-05	0.000636509
ENSGALG00000000165	-0.769264	4.76618	18.9194	1.36e-05	0.000637526
ENSGALG00000000227	1.07047	3.60998	18.8947	1.38e-05	0.000642495
ENSGALG00000004406	-1.46284	1.38156	18.8942	1.38e-05	0.000642495
ENSGALG00000012769	0.769688	5.48931	18.8729	1.4e-05	0.000647949
ENSGALG00000028174	0.970892	3.96371	18.8067	1.45e-05	0.000669032
ENSGALG00000015987	0.8577	4.76701	18.7438	1.5e-05	0.000689577
ENSGALG00000004156	-0.738307	5.1762	18.7259	1.51e-05	0.000694224
ENSGALG00000028960	1.03191	3.10637	18.6113	1.6e-05	0.00073525
ENSGALG00000000671	0.769904	6.81343	18.6049	1.61e-05	0.000735741
ENSGALG00000028500	-1.15936	4.77395	18.5874	1.62e-05	0.000740569
ENSGALG00000001115	-2.00634	0.41276	18.5492	1.66e-05	0.000753556
ENSGALG00000013318	1.08405	3.71346	18.5153	1.69e-05	0.000765022
ENSGALG00000010005	1.66875	0.948391	18.5006	1.7e-05	0.000768904
ENSGALG00000001197	3.32285	0.877568	18.4805	1.72e-05	0.000775002
ENSGALG00000017436	0.769817	5.31287	18.4503	1.74e-05	0.000785308
ENSGALG00000006818	0.765937	6.709	18.4305	1.76e-05	0.000791431
ENSGALG00000014956	1.12824	3.88591	18.4163	1.78e-05	0.000795276
ENSGALG00000017012	-1.35298	1.57985	18.394	1.8e-05	0.000802541
ENSGALG00000003188	3.47631	-1.26256	18.3677	1.82e-05	0.000809207
ENSGALG00000005140	3.47631	-1.26256	18.3677	1.82e-05	0.000809207
ENSGALG00000006936	0.819261	4.15815	18.3584	1.83e-05	0.000809207
ENSGALG00000010938	0.747054	5.03497	18.3594	1.83e-05	0.000809207
ENSGALG00000004266	1.13301	3.2899	18.3412	1.85e-05	0.000812338
ENSGALG00000010621	1.33645	2.01273	18.3416	1.85e-05	0.000812338
ENSGALG00000000606	0.929643	4.06671	18.2319	1.96e-05	0.000857628
ENSGALG00000027258	0.893641	5.86607	18.2281	1.96e-05	0.000857628
ENSGALG00000012415	0.772389	5.27802	18.2204	1.97e-05	0.000858939
ENSGALG00000021529	-1.27319	4.43087	18.1963	1.99e-05	0.00086762
ENSGALG00000015688	0.825167	5.1919	18.1766	2.01e-05	0.000874419
ENSGALG00000027230	-1.75982	0.385293	18.1604	2.03e-05	0.00087967
ENSGALG00000007194	0.676753	6.81002	18.1492	2.04e-05	0.000882633
ENSGALG00000010133	1.4444	1.10664	18.1218	2.07e-05	0.000893166
ENSGALG00000015952	1.4848	1.41053	18.089	2.11e-05	0.000906384
ENSGALG00000000720	-0.690804	7.77237	18.0549	2.15e-05	0.000920488
ENSGALG00000015862	-1.17142	2.07414	18.0297	2.17e-05	0.000930426
ENSGALG00000010311	-1.09846	2.95932	18.0197	2.19e-05	0.000932969
ENSGALG00000012621	1.15527	3.16044	17.9995	2.21e-05	0.000940592
ENSGALG00000002783	-0.717856	8.00436	17.9935	2.22e-05	0.000941225
ENSGALG00000005450	0.831151	4.76224	17.9883	2.22e-05	0.000941421
ENSGALG00000008893	-1.05031	3.38758	17.9676	2.25e-05	0.000949371
ENSGALG00000000721	-0.7056	6.91717	17.9105	2.32e-05	0.000974208
ENSGALG00000012154	-0.707561	6.7013	17.9091	2.32e-05	0.000974208
ENSGALG00000000583	1.75401	3.38764	17.8239	2.42e-05	0.00101633
ENSGALG00000019602	0.756823	5.05933	17.8141	2.44e-05	0.00101656
ENSGALG00000026572	-1.79434	0.205616	17.8162	2.43e-05	0.00101656
ENSGALG00000011209	0.687916	7.1247	17.8093	2.44e-05	0.00101666
ENSGALG00000007675	-1.57802	0.71304	17.7703	2.49e-05	0.00103519
ENSGALG00000002866	0.752467	5.217	17.7498	2.52e-05	0.0010439
ENSGALG00000011309	0.687473	6.17553	17.7302	2.55e-05	0.00105214
ENSGALG00000006805	-1.18611	2.16908	17.6762	2.62e-05	0.00107982
ENSGALG00000003792	0.84205	8.12342	17.648	2.66e-05	0.00109333
ENSGALG00000020805	-0.708138	5.30772	17.6025	2.72e-05	0.00111714
ENSGALG00000028204	0.670853	6.95967	17.5958	2.73e-05	0.00111836
ENSGALG00000021038	-2.13862	-0.33992	17.5846	2.75e-05	0.00112228
ENSGALG00000013869	-0.663177	7.45152	17.5792	2.76e-05	0.00112279
ENSGALG00000016171	-0.88299	3.85987	17.563	2.78e-05	0.00112974
ENSGALG00000002639	0.82097	4.26535	17.5379	2.82e-05	0.00114201
ENSGALG00000006582	-2.22036	-0.381851	17.4972	2.88e-05	0.00116396
ENSGALG00000001136	-1.63627	1.12502	17.4489	2.95e-05	0.00119114
ENSGALG00000005425	0.688196	9.26849	17.4383	2.97e-05	0.00119495
ENSGALG00000002003	1.2278	1.97305	17.4076	3.02e-05	0.0012101
ENSGALG00000004485	-0.796924	4.49237	17.4051	3.02e-05	0.0012101
ENSGALG00000027936	0.702374	5.42816	17.401	3.03e-05	0.0012101
ENSGALG00000000521	-2.86449	-1.12485	17.3818	3.06e-05	0.00121542
ENSGALG00000004282	0.88645	3.97719	17.3852	3.05e-05	0.00121542
ENSGALG00000015313	-0.822069	4.01766	17.375	3.07e-05	0.00121542
ENSGALG00000022891	-0.721242	5.55207	17.3781	3.06e-05	0.00121542
ENSGALG00000017139	0.810693	5.18505	17.3651	3.08e-05	0.00121895
ENSGALG00000001602	0.953168	3.72842	17.3567	3.1e-05	0.00122151
ENSGALG00000027805	1.04763	3.17657	17.3486	3.11e-05	0.00122392
ENSGALG00000016442	-1.19619	2.67724	17.342	3.12e-05	0.00122532
ENSGALG00000026152	-0.961706	3.9516	17.3259	3.15e-05	0.00123298
ENSGALG00000011958	-0.901594	4.09803	17.2753	3.23e-05	0.00126045
ENSGALG00000016953	0.756083	6.0169	17.2755	3.23e-05	0.00126045
ENSGALG00000015315	1.10653	3.53062	17.2424	3.29e-05	0.00127952
ENSGALG00000005889	1.05521	2.90793	17.2286	3.31e-05	0.00128598
ENSGALG00000008734	-1.0243	3.35096	17.2224	3.32e-05	0.00128723
ENSGALG00000002761	0.746857	4.79406	17.2014	3.36e-05	0.00129863
ENSGALG00000000623	-1.39607	1.23217	17.1817	3.4e-05	0.0013033
ENSGALG00000001947	0.985479	4.38635	17.1826	3.4e-05	0.0013033
ENSGALG00000014891	0.863318	7.32833	17.1887	3.38e-05	0.0013033
ENSGALG00000010624	0.793037	4.93511	17.1689	3.42e-05	0.0013092
ENSGALG00000003921	-1.71217	0.259216	17.1179	3.51e-05	0.00133887
ENSGALG00000012281	-0.78985	4.30676	17.12	3.51e-05	0.00133887
ENSGALG00000002023	0.957555	3.79573	17.1128	3.52e-05	0.00133945
ENSGALG00000018344	3.03541	-1.1538	17.0983	3.55e-05	0.00134551
ENSGALG00000025650	-0.752053	7.17372	17.0958	3.55e-05	0.00134551
ENSGALG00000011889	-0.676723	6.26468	17.0785	3.59e-05	0.00135202
ENSGALG00000014159	0.780023	5.5776	17.0783	3.59e-05	0.00135202
ENSGALG00000015576	0.981474	5.93813	17.0616	3.62e-05	0.00136091
ENSGALG00000014786	1.00643	6.75072	17.0361	3.67e-05	0.0013763
ENSGALG00000002682	0.893233	4.07094	17.0258	3.69e-05	0.00138079
ENSGALG00000000004	0.984939	4.70588	16.9964	3.75e-05	0.00139924
ENSGALG00000000189	1.00278	5.59223	16.9817	3.77e-05	0.00140704
ENSGALG00000004050	-1.29269	1.49884	16.9653	3.81e-05	0.00141618
ENSGALG00000016665	-0.757224	5.01603	16.8807	3.98e-05	0.00147429
ENSGALG00000017528	1.0622	2.47754	16.8817	3.98e-05	0.00147429
ENSGALG00000001957	0.712321	7.15106	16.8749	3.99e-05	0.00147559
ENSGALG00000014103	-0.668743	7.71148	16.8558	4.03e-05	0.00148737
ENSGALG00000006634	-1.34863	1.38165	16.8244	4.1e-05	0.00150888
ENSGALG00000016200	-0.964279	6.33983	16.8009	4.15e-05	0.00152445
ENSGALG00000028135	1.18838	2.2891	16.7902	4.17e-05	0.00152979
ENSGALG00000010380	-1.20785	1.7331	16.7791	4.2e-05	0.00153548
ENSGALG00000017447	0.726905	4.95547	16.7734	4.21e-05	0.00153679
ENSGALG00000003267	-0.72932	7.82097	16.7545	4.25e-05	0.0015489
ENSGALG00000002736	-1.33397	1.27821	16.7362	4.3e-05	0.00156055
ENSGALG00000007703	0.751343	5.05475	16.7197	4.33e-05	0.00156422
ENSGALG00000008696	-2.00212	0.0308791	16.7245	4.32e-05	0.00156422
ENSGALG00000012857	-1.06312	3.39168	16.7215	4.33e-05	0.00156422
ENSGALG00000000379	-0.933444	6.71701	16.7151	4.34e-05	0.0015647
ENSGALG00000025003	2.21653	-0.243362	16.697	4.39e-05	0.00157643
ENSGALG00000016092	-0.888042	4.2741	16.6572	4.48e-05	0.00160646
ENSGALG00000013253	0.748406	4.96483	16.6472	4.5e-05	0.00161156
ENSGALG00000004738	0.838426	3.7165	16.6387	4.52e-05	0.00161544
ENSGALG00000028602	-2.7344	-0.959542	16.6225	4.56e-05	0.00162591
ENSGALG00000004082	0.704426	5.33283	16.5965	4.62e-05	0.00164146
ENSGALG00000010829	-1.18226	2.5803	16.5991	4.62e-05	0.00164146
ENSGALG00000000824	-1.11494	2.0903	16.5865	4.65e-05	0.00164677
ENSGALG00000003065	1.11181	2.62323	16.5679	4.69e-05	0.0016595
ENSGALG00000002632	-1.21704	3.31626	16.5582	4.72e-05	0.0016646
ENSGALG00000009300	-0.714448	4.82865	16.5402	4.76e-05	0.00167702
ENSGALG00000009086	0.746995	6.18733	16.5042	4.85e-05	0.00170218
ENSGALG00000019014	0.836886	3.78492	16.507	4.85e-05	0.00170218
ENSGALG00000000993	0.718034	5.59398	16.4942	4.88e-05	0.00170229
ENSGALG00000005809	0.812069	6.94295	16.496	4.88e-05	0.00170229
ENSGALG00000028203	1.10069	2.39622	16.4924	4.88e-05	0.00170229
ENSGALG00000002302	-0.676007	6.18365	16.4851	4.9e-05	0.00170544
ENSGALG00000012200	-1.40354	1.80673	16.4345	5.04e-05	0.00174796
ENSGALG00000006394	1.64161	0.572127	16.4304	5.05e-05	0.0017482
ENSGALG00000007183	0.855505	3.83775	16.4178	5.08e-05	0.00175634
ENSGALG00000002114	0.909371	3.41105	16.393	5.15e-05	0.00177592
ENSGALG00000003354	0.700267	6.46666	16.3309	5.32e-05	0.00183136
ENSGALG00000003251	0.725561	4.61992	16.3182	5.35e-05	0.00183258
ENSGALG00000008304	-1.22822	2.96318	16.3252	5.33e-05	0.00183258
ENSGALG00000026565	-0.671727	5.74554	16.3199	5.35e-05	0.00183258
ENSGALG00000001648	0.925996	3.37324	16.299	5.41e-05	0.00184756
ENSGALG00000000895	0.883774	4.05518	16.2757	5.48e-05	0.00186499
ENSGALG00000010763	0.72132	4.89818	16.2737	5.48e-05	0.00186499
ENSGALG00000006768	-2.40832	-0.802505	16.2559	5.53e-05	0.00187881
ENSGALG00000028749	0.639015	10.2842	16.229	5.61e-05	0.00190193
ENSGALG00000006981	-0.762639	4.3584	16.1949	5.71e-05	0.00193267
ENSGALG00000001455	1.10886	2.23252	16.1598	5.82e-05	0.00196493
ENSGALG00000026161	1.28744	1.31088	16.1532	5.84e-05	0.00196785
ENSGALG00000019552	-0.978553	4.09713	16.1419	5.88e-05	0.0019758
ENSGALG00000004814	1.22095	1.83453	16.1198	5.95e-05	0.00199508
ENSGALG00000012680	-1.2792	1.94464	16.1071	5.99e-05	0.0020045
ENSGALG00000015290	1.16579	2.55462	16.086	6.05e-05	0.00201912
ENSGALG00000026326	-0.671434	5.62412	16.0867	6.05e-05	0.00201912
ENSGALG00000010228	-0.805188	4.30229	16.0813	6.07e-05	0.00202016
ENSGALG00000023719	1.14998	4.10816	16.0539	6.16e-05	0.00204563
ENSGALG00000008322	0.86695	5.68381	16.0343	6.22e-05	0.00206286
ENSGALG00000002594	-1.30162	3.12797	16.0217	6.26e-05	0.00207269
ENSGALG00000001765	1.31277	1.98189	16.0059	6.31e-05	0.00208201
ENSGALG00000001935	-1.90999	-0.144405	16.0079	6.31e-05	0.00208201
ENSGALG00000006096	0.711611	6.77531	15.9718	6.43e-05	0.00211574
ENSGALG00000003485	0.732314	5.87151	15.9275	6.58e-05	0.0021617
ENSGALG00000009397	0.884206	3.63874	15.9046	6.66e-05	0.00218374
ENSGALG00000000166	-1.25448	1.45374	15.8891	6.72e-05	0.00219215
ENSGALG00000006826	-1.17395	2.72128	15.8865	6.73e-05	0.00219215
ENSGALG00000015123	0.72437	4.66081	15.89	6.71e-05	0.00219215
ENSGALG00000008420	-0.891463	3.93736	15.8786	6.75e-05	0.00219406
ENSGALG00000020528	1.14201	2.74021	15.8777	6.76e-05	0.00219406
ENSGALG00000004345	-0.725057	4.83296	15.867	6.8e-05	0.0022009
ENSGALG00000018377	2.83877	-0.718138	15.8611	6.82e-05	0.0022009
ENSGALG00000027561	0.692348	4.90476	15.8611	6.82e-05	0.0022009
ENSGALG00000005071	-0.780282	4.16041	15.8416	6.89e-05	0.0022047
ENSGALG00000006670	-1.46357	1.7145	15.8332	6.92e-05	0.0022047
ENSGALG00000008569	0.934083	3.1461	15.8446	6.88e-05	0.0022047
ENSGALG00000009816	-1.15275	2.72868	15.8407	6.89e-05	0.0022047
ENSGALG00000013512	0.911012	4.74478	15.8376	6.9e-05	0.0022047
ENSGALG00000015235	1.84219	0.0461374	15.8399	6.89e-05	0.0022047
ENSGALG00000027719	-1.94249	-0.188502	15.833	6.92e-05	0.0022047
ENSGALG00000020999	1.16089	1.78523	15.8243	6.95e-05	0.00221075
ENSGALG00000026533	3.61934	-1.13915	15.7933	7.07e-05	0.00224299
ENSGALG00000003263	0.857866	3.58174	15.7832	7.1e-05	0.0022493
ENSGALG00000011539	-0.754881	4.30519	15.781	7.11e-05	0.0022493
ENSGALG00000011517	0.667229	7.41442	15.7766	7.13e-05	0.00225038
ENSGALG00000004191	0.765423	4.8043	15.766	7.17e-05	0.00225882
ENSGALG00000010785	-1.21509	1.57117	15.7407	7.26e-05	0.00228506
ENSGALG00000000048	0.886604	3.44062	15.7323	7.3e-05	0.00229106
ENSGALG00000017350	-0.729869	4.60368	15.7048	7.4e-05	0.0023203
ENSGALG00000028982	-1.02174	4.10326	15.7004	7.42e-05	0.00232145
ENSGALG00000007744	0.692909	5.69907	15.6945	7.44e-05	0.00232455
ENSGALG00000008940	-2.21509	-0.641858	15.6889	7.47e-05	0.0023271
ENSGALG00000012156	-1.24805	2.33809	15.6692	7.54e-05	0.00233909
ENSGALG00000012304	-0.633203	8.19347	15.6685	7.55e-05	0.00233909
ENSGALG00000016093	0.676137	7.22447	15.6655	7.56e-05	0.00233909
ENSGALG00000024051	0.746931	4.25593	15.6736	7.53e-05	0.00233909
ENSGALG00000003304	-0.650312	7.15093	15.6607	7.58e-05	0.00234074
ENSGALG00000009842	0.918589	3.16726	15.642	7.65e-05	0.00235972
ENSGALG00000018376	2.49098	-0.258512	15.6105	7.78e-05	0.00239504
ENSGALG00000016038	0.619337	8.52843	15.5995	7.83e-05	0.00240476
ENSGALG00000003951	0.623545	7.31167	15.5125	8.2e-05	0.00251347
ENSGALG00000023653	0.876111	3.47159	15.5014	8.24e-05	0.00251983
ENSGALG00000027905	0.899464	5.38434	15.501	8.25e-05	0.00251983
ENSGALG00000026995	0.691797	4.78149	15.4903	8.29e-05	0.00252964
ENSGALG00000006026	0.640888	7.02597	15.4279	8.57e-05	0.00260517
ENSGALG00000015257	1.0772	2.56704	15.4299	8.56e-05	0.00260517
ENSGALG00000005659	0.682541	4.95785	15.4232	8.59e-05	0.0026071
ENSGALG00000009702	-0.894337	3.20925	15.39	8.74e-05	0.0026485
ENSGALG00000001446	-1.10089	3.34102	15.3422	8.97e-05	0.00271158
ENSGALG00000010698	0.757232	5.24881	15.3144	9.1e-05	0.00274697
ENSGALG00000002219	-0.718114	5.61081	15.3023	9.16e-05	0.00275975
ENSGALG00000023401	-0.66932	5.17321	15.292	9.21e-05	0.00276997
ENSGALG00000007762	0.624977	7.81918	15.2835	9.25e-05	0.00277633
ENSGALG00000014916	0.985738	5.76801	15.281	9.26e-05	0.00277633
ENSGALG00000016971	0.635504	6.62382	15.2292	9.52e-05	0.0028486
ENSGALG00000002346	-0.764023	4.15738	15.2256	9.54e-05	0.0028491
ENSGALG00000006283	-0.689363	4.79674	15.2016	9.66e-05	0.0028805
ENSGALG00000006584	-1.41995	0.832972	15.1903	9.72e-05	0.00289269
ENSGALG00000003935	-1.31	1.31918	15.1711	9.82e-05	0.00291724
ENSGALG00000004888	0.643628	6.16904	15.1574	9.89e-05	0.0029182
ENSGALG00000010831	1.51958	2.01811	15.1585	9.89e-05	0.0029182
ENSGALG00000015301	0.926387	5.99374	15.1587	9.88e-05	0.0029182
ENSGALG00000016972	-0.830869	3.67912	15.1624	9.86e-05	0.0029182
ENSGALG00000011893	-0.612016	7.56174	15.1393	9.99e-05	0.00294123
ENSGALG00000005326	0.643373	6.48701	15.1323	0.000100231	0.002947
ENSGALG00000003838	-2.1051	-0.587702	15.1288	0.000100422	0.00294755
ENSGALG00000011094	-0.658798	5.67064	15.1232	0.000100716	0.00295112
ENSGALG00000006982	-0.995679	2.74675	15.1179	0.000101002	0.00295443
ENSGALG00000007766	-1.23886	2.81923	15.0903	0.000102491	0.00299288
ENSGALG00000000231	0.715263	6.44595	15.0817	0.000102954	0.00299617
ENSGALG00000011435	0.721613	5.00797	15.0846	0.000102797	0.00299617
ENSGALG00000010149	-0.674392	5.84679	15.0488	0.000104768	0.00304379
ENSGALG00000006403	0.775269	4.25189	15.0202	0.000106369	0.00308506
ENSGALG00000000783	-1.02494	2.36224	15.0132	0.000106763	0.00309126
ENSGALG00000015994	0.908222	3.22683	15.0077	0.000107073	0.00309498
ENSGALG00000004357	0.622968	7.55088	14.9663	0.000109449	0.003153
ENSGALG00000006094	0.943724	2.8695	14.9683	0.000109335	0.003153
ENSGALG00000006340	-0.731752	4.42534	14.9578	0.000109945	0.00315667
ENSGALG00000009409	0.626624	6.56536	14.9596	0.000109838	0.00315667
ENSGALG00000004575	-0.69216	6.04854	14.9532	0.00011021	0.00315899
ENSGALG00000012490	2.71315	-1.07996	14.9261	0.000111803	0.00319927
ENSGALG00000027434	0.935197	2.83622	14.9138	0.000112535	0.0032095
ENSGALG00000002492	1.07592	2.06502	14.894	0.000113722	0.00323736
ENSGALG00000018595	1.15261	1.83493	14.8912	0.00011389	0.00323736
ENSGALG00000002111	-1.01446	3.1961	14.8594	0.000115831	0.00328161
ENSGALG00000014703	0.880096	3.9765	14.8621	0.000115663	0.00328161
ENSGALG00000027288	-1.1791	1.97053	14.8454	0.000116692	0.00330056
ENSGALG00000015932	-0.651644	6.44815	14.8379	0.000117159	0.00330828
ENSGALG00000008621	-0.954792	3.8566	14.8214	0.000118185	0.00333177
ENSGALG00000000927	1.06669	2.95498	14.7831	0.000120613	0.0033835
ENSGALG00000004070	-1.09901	2.68416	14.7851	0.000120486	0.0033835
ENSGALG00000026718	1.21983	1.50851	14.7854	0.000120463	0.0033835
ENSGALG00000012965	0.761062	4.55499	14.7749	0.000121135	0.00338702
ENSGALG00000021631	-0.661046	6.788	14.7765	0.000121036	0.00338702
ENSGALG00000017165	-0.627857	6.18734	14.7581	0.00012222	0.0034118
ENSGALG00000018374	2.21089	-0.625909	14.7466	0.000122969	0.0034271
ENSGALG00000009840	-0.611339	8.19365	14.7269	0.000124263	0.00345754
ENSGALG00000010458	1.60657	0.347536	14.7156	0.000125009	0.00347266
ENSGALG00000011651	-0.845485	3.90028	14.708	0.000125514	0.00347602
ENSGALG00000012585	0.909288	4.72313	14.7076	0.000125537	0.00347602
ENSGALG00000016053	0.646097	5.81554	14.684	0.00012712	0.00351418
ENSGALG00000011732	-1.25	1.60671	14.6388	0.000130209	0.00358905
ENSGALG00000012802	-1.14156	4.61716	14.6382	0.000130248	0.00358905
ENSGALG00000013024	-0.608583	6.71283	14.6348	0.000130484	0.00358978
ENSGALG00000003804	0.731366	4.25233	14.6267	0.000131047	0.00359372
ENSGALG00000012703	0.94522	2.90726	14.6285	0.000130917	0.00359372
ENSGALG00000013902	-1.18026	2.11063	14.6014	0.000132814	0.00363635
ENSGALG00000026703	1.01839	2.41724	14.584	0.000134047	0.00366425
ENSGALG00000007509	0.819933	5.76354	14.5711	0.000134969	0.00368355
ENSGALG00000011596	0.645858	5.7569	14.5572	0.000135966	0.00370486
ENSGALG00000021443	0.891365	3.14089	14.5147	0.000139069	0.00378339
ENSGALG00000004793	0.963377	2.8073	14.4926	0.000140708	0.00382189
ENSGALG00000015753	2.80637	-0.998765	14.4782	0.000141789	0.00383678
ENSGALG00000016397	1.55009	0.413894	14.4764	0.000141929	0.00383678
ENSGALG00000027762	0.784818	3.70464	14.4806	0.000141607	0.00383678
ENSGALG00000002986	-1.07322	3.10527	14.4663	0.000142693	0.00383924
ENSGALG00000013100	-1.16066	1.53387	14.4671	0.000142629	0.00383924
ENSGALG00000016065	0.623035	6.90159	14.4696	0.000142438	0.00383924
ENSGALG00000007660	0.788099	3.87892	14.4586	0.000143276	0.00384889
ENSGALG00000010787	-0.675106	4.87191	14.4439	0.000144394	0.00387283
ENSGALG00000018384	-0.775268	13.663	14.4385	0.000144815	0.00387804
ENSGALG00000007989	0.63018	6.82889	14.3964	0.000148087	0.00395329
ENSGALG00000012138	0.665411	6.57693	14.3983	0.000147936	0.00395329
ENSGALG00000026119	-1.27903	1.52454	14.3907	0.000148532	0.003959
ENSGALG00000012791	-0.802091	4.04825	14.362	0.000150813	0.00401356
ENSGALG00000013007	-1.32807	1.26286	14.3577	0.00015116	0.00401654
ENSGALG00000003345	0.608901	8.00575	14.3539	0.000151466	0.00401843
ENSGALG00000013575	-1.14638	5.41839	14.3265	0.000153688	0.00407107
ENSGALG00000006036	0.73587	6.1662	14.3048	0.000155472	0.00409297
ENSGALG00000012872	-1.25287	2.95561	14.3063	0.000155343	0.00409297
ENSGALG00000016614	-0.939034	4.73578	14.3081	0.000155197	0.00409297
ENSGALG00000019789	-1.35334	0.879682	14.3076	0.00015524	0.00409297
ENSGALG00000009537	-1.51363	0.500611	14.3001	0.000155853	0.00409671
ENSGALG00000001490	-1.09779	2.26461	14.2821	0.000157358	0.0041173
ENSGALG00000006395	0.963991	2.72261	14.2875	0.000156903	0.0041173
ENSGALG00000013430	0.907439	3.26583	14.2828	0.000157295	0.0041173
ENSGALG00000009402	0.629262	6.18961	14.264	0.000158876	0.00415066
ENSGALG00000001435	0.892776	3.30701	14.2281	0.000161933	0.00422407
ENSGALG00000005990	0.647366	6.07584	14.2069	0.000163773	0.00426557
ENSGALG00000002843	-0.708236	4.39725	14.1995	0.000164415	0.00427578
ENSGALG00000025884	0.745725	5.24059	14.1842	0.00016576	0.00430424
ENSGALG00000010446	0.746378	4.83654	14.1628	0.000167654	0.0043468
ENSGALG00000008990	0.70339	6.3706	14.1384	0.000169845	0.00439696
ENSGALG00000028356	0.686752	4.46994	14.1351	0.000170139	0.0043979
ENSGALG00000024171	-1.31381	0.884072	14.1041	0.000172962	0.00445742
ENSGALG00000027482	0.761611	3.79773	14.1064	0.000172753	0.00445742
ENSGALG00000003781	0.768521	5.24025	14.0753	0.000175639	0.0045196
ENSGALG00000003848	-1.89612	0.052493	14.0651	0.000176587	0.00452123
ENSGALG00000004561	0.6344	5.23881	14.0633	0.000176759	0.00452123
ENSGALG00000005210	1.01189	3.41315	14.0689	0.00017623	0.00452123
ENSGALG00000014770	-2.54603	-1.09429	14.0684	0.000176285	0.00452123
ENSGALG00000001487	0.65184	5.0326	14.0497	0.000178045	0.00454731
ENSGALG00000013789	0.85239	3.18007	14.0395	0.000179013	0.00456523
ENSGALG00000001392	-0.823375	3.50091	14.0357	0.000179373	0.00456761
ENSGALG00000027332	1.05075	3.04568	14.0105	0.000181795	0.00462239
ENSGALG00000023886	-1.49253	0.361616	14.0021	0.00018261	0.00463624
ENSGALG00000008601	-3.405	-1.45924	13.992	0.000183594	0.00465432
ENSGALG00000012952	1.261	1.35622	13.9859	0.00018419	0.0046625
ENSGALG00000009641	2.22457	-0.77476	13.9828	0.000184495	0.00466333
ENSGALG00000028801	0.940993	2.84319	13.9725	0.000185502	0.00468189
ENSGALG00000007792	0.912797	3.01556	13.9665	0.000186093	0.00468988
ENSGALG00000027885	-1.46501	0.70535	13.9607	0.000186669	0.00469748
ENSGALG00000006659	0.708456	5.78785	13.9524	0.000187495	0.00471132
ENSGALG00000005090	0.876577	3.42159	13.9469	0.000188043	0.00471817
ENSGALG00000015250	0.63969	7.39023	13.8928	0.000193537	0.00484891
ENSGALG00000002894	-0.827049	3.63871	13.8598	0.000196966	0.0049276
ENSGALG00000003169	0.722771	4.1368	13.8511	0.000197879	0.00493917
ENSGALG00000014670	0.874903	5.25298	13.8499	0.000198005	0.00493917
ENSGALG00000012726	0.722732	6.92407	13.8357	0.000199506	0.00496935
ENSGALG00000015617	0.93004	8.64328	13.8153	0.000201688	0.00501641
ENSGALG00000027768	0.636771	5.23242	13.7844	0.000205037	0.0050923
ENSGALG00000006032	-1.0117	2.20698	13.7793	0.000205591	0.00509865
ENSGALG00000006538	0.770422	5.1056	13.758	0.000207933	0.00514928
ENSGALG00000019003	-1.07851	1.94426	13.7517	0.000208632	0.00515911
ENSGALG00000010195	-0.901582	3.05877	13.7406	0.000209869	0.00518221
ENSGALG00000009385	0.701264	5.943	13.7276	0.000211322	0.00521059
ENSGALG00000026192	0.716576	6.71884	13.6978	0.000214709	0.00528646
ENSGALG00000000751	0.597678	6.33051	13.6878	0.000215857	0.00529948
ENSGALG00000010422	0.908293	2.92717	13.6891	0.000215705	0.00529948
ENSGALG00000003699	-2.83744	-1.44804	13.6844	0.000216244	0.00530137
ENSGALG00000000158	-0.967798	2.34716	13.6515	0.000220062	0.0053759
ENSGALG00000004673	0.607503	7.68411	13.6499	0.000220257	0.0053759
ENSGALG00000005870	-1.07517	2.0001	13.6475	0.00022054	0.0053759
ENSGALG00000023146	0.692098	5.45495	13.6519	0.00022002	0.0053759
ENSGALG00000002234	-0.68706	6.62062	13.6284	0.000222794	0.00542312
ENSGALG00000023126	-2.33538	-0.379752	13.6234	0.000223378	0.00542961
ENSGALG00000017302	-1.84425	-0.358146	13.5817	0.000228405	0.00554393
ENSGALG00000017034	-0.577437	7.56735	13.56	0.000231052	0.00560023
ENSGALG00000026355	0.713009	4.09232	13.5377	0.000233821	0.00565932
ENSGALG00000004157	-1.08408	1.6865	13.5331	0.000234397	0.00566526
ENSGALG00000008666	-0.62596	6.31006	13.5304	0.000234733	0.00566537
ENSGALG00000003966	0.634792	7.99344	13.5125	0.000236985	0.00570965
ENSGALG00000010976	0.700618	4.53767	13.5105	0.000237235	0.00570965
ENSGALG00000004377	0.623011	7.50261	13.5038	0.000238085	0.00572206
ENSGALG00000006707	-0.968097	3.95047	13.4618	0.000243465	0.00584316
ENSGALG00000003584	-0.882492	3.12101	13.441	0.000246191	0.0059003
ENSGALG00000008903	-0.672102	6.39297	13.4359	0.000246853	0.0059079
ENSGALG00000014981	0.823804	3.50687	13.4221	0.000248675	0.00594319
ENSGALG00000012636	1.07608	2.05377	13.4163	0.000249444	0.00595325
ENSGALG00000001624	-0.787517	3.8356	13.4114	0.000250095	0.00596047
ENSGALG00000016443	-0.587961	6.10646	13.4035	0.00025116	0.00597591
ENSGALG00000022703	2.4807	-0.0456792	13.4014	0.000251441	0.00597591
ENSGALG00000008174	0.952429	3.9566	13.3805	0.000254248	0.00601506
ENSGALG00000010125	-1.50939	0.417781	13.3803	0.000254278	0.00601506
ENSGALG00000016348	0.642545	5.44288	13.3812	0.000254158	0.00601506
ENSGALG00000023083	1.23899	1.37736	13.3787	0.000254494	0.00601506
ENSGALG00000021395	-1.16585	1.73386	13.3514	0.000258226	0.00609484
ENSGALG00000011733	-1.4225	0.662332	13.3392	0.000259911	0.00612616
ENSGALG00000006342	-0.756093	4.46769	13.3343	0.000260594	0.00613382
ENSGALG00000008945	1.07209	1.91244	13.3189	0.000262747	0.00616753
ENSGALG00000016067	0.67222	5.14862	13.3189	0.000262744	0.00616753
ENSGALG00000004021	0.778444	3.50059	13.3112	0.000263829	0.00618445
ENSGALG00000009905	0.856213	3.14389	13.3071	0.000264406	0.00618949
ENSGALG00000006071	0.646207	5.10786	13.2946	0.000266177	0.00622242
ENSGALG00000013061	0.813863	3.58127	13.2838	0.000267703	0.00624958
ENSGALG00000007782	-2.04848	-0.491339	13.2796	0.000268309	0.00625518
ENSGALG00000006344	1.09318	2.74745	13.2757	0.000268865	0.00625819
ENSGALG00000028278	0.639173	5.52859	13.2736	0.000269169	0.00625819
ENSGALG00000016433	0.604752	7.3875	13.2623	0.000270799	0.00628753
ENSGALG00000011609	-2.06211	-0.749116	13.2544	0.000271946	0.0063056
ENSGALG00000017092	0.623294	7.38823	13.2308	0.000275387	0.00637676
ENSGALG00000015093	0.889	2.86048	13.2226	0.000276596	0.00637886
ENSGALG00000027845	-0.687696	5.70384	13.2254	0.000276183	0.00637886
ENSGALG00000029057	-2.82937	-1.4521	13.223	0.000276535	0.00637886
ENSGALG00000012338	0.805965	3.55052	13.2151	0.000277705	0.00639582
ENSGALG00000005177	0.622881	7.68652	13.2067	0.000278955	0.00641598
ENSGALG00000006956	-0.627775	5.01739	13.2001	0.000279928	0.00642971
ENSGALG00000012339	1.22686	1.03793	13.1909	0.000281315	0.00645289
ENSGALG00000001519	-0.751352	3.73599	13.1794	0.000283046	0.00647524
ENSGALG00000004181	-0.839844	3.22388	13.1806	0.000282861	0.00647524
ENSGALG00000001896	0.668543	4.76247	13.1709	0.000284326	0.00649583
ENSGALG00000009871	0.665064	5.80661	13.1505	0.000287436	0.00655814
ENSGALG00000016992	-1.00356	2.79628	13.1352	0.000289805	0.0066034
ENSGALG00000006588	-1.43388	0.749623	13.1171	0.000292618	0.00665863
ENSGALG00000007978	0.611797	7.12779	13.0972	0.000295741	0.0067191
ENSGALG00000017011	-1.04276	2.31091	13.0952	0.000296061	0.0067191
ENSGALG00000006942	0.619478	7.96133	13.0884	0.000297136	0.00673456
ENSGALG00000029021	0.966752	2.23643	13.0787	0.000298679	0.00676058
ENSGALG00000008291	0.699284	4.50512	13.0747	0.000299319	0.00676212
ENSGALG00000028071	1.76221	1.07945	13.0733	0.000299538	0.00676212
ENSGALG00000000804	-0.728566	3.99593	13.0624	0.000301281	0.00679251
ENSGALG00000000817	0.7487	3.68243	13.0459	0.000303955	0.00684379
ENSGALG00000009581	1.00954	2.50945	13.0328	0.000306081	0.00688259
ENSGALG00000005662	-0.983714	2.12148	13.0238	0.000307556	0.00690669
ENSGALG00000001434	-0.795855	4.37002	13.0103	0.000309788	0.00693618
ENSGALG00000004716	1.09897	1.55778	13.0085	0.000310085	0.00693618
ENSGALG00000015718	0.637199	6.45671	13.0126	0.000309399	0.00693618
ENSGALG00000014284	0.615244	5.89072	13.0032	0.000310966	0.00694681
ENSGALG00000013722	-1.72422	-0.183832	12.9947	0.00031237	0.00696907
ENSGALG00000011488	0.681224	6.31538	12.9905	0.000313068	0.00697554
ENSGALG00000004288	-0.632601	4.93775	12.9746	0.000315748	0.0070079
ENSGALG00000008571	0.619896	5.31144	12.9749	0.000315697	0.0070079
ENSGALG00000011256	-1.01257	2.19584	12.9784	0.000315103	0.0070079
ENSGALG00000017204	0.884432	2.84385	12.9709	0.00031637	0.0070126
ENSGALG00000001542	0.957114	2.30999	12.964	0.000317542	0.00702946
ENSGALG00000011803	0.938297	3.04865	12.9465	0.000320518	0.0070807
ENSGALG00000012087	0.847061	2.99003	12.9455	0.000320684	0.0070807
ENSGALG00000008376	-0.639342	4.96534	12.8921	0.000329963	0.0072762
ENSGALG00000008586	0.588612	5.92442	12.8574	0.000336144	0.00738396
ENSGALG00000012730	-0.785682	3.34682	12.8579	0.000336057	0.00738396
ENSGALG00000016069	-1.43855	0.513884	12.8618	0.000335354	0.00738396
ENSGALG00000007381	-0.978645	2.39291	12.8377	0.000339701	0.00745252
ENSGALG00000012418	-2.76604	-1.49548	12.8207	0.000342798	0.00750123
ENSGALG00000015358	-2.57724	-1.32336	12.8209	0.000342764	0.00750123
ENSGALG00000002963	-3.06372	-1.69851	12.8135	0.000344131	0.00752077
ENSGALG00000008911	0.807042	4.13985	12.7996	0.000346695	0.00756715
ENSGALG00000004354	0.638144	4.77677	12.7951	0.000347531	0.00757574
ENSGALG00000020492	-1.09297	1.53358	12.787	0.000349035	0.00759885
ENSGALG00000006165	-1.1926	1.49852	12.7695	0.000352319	0.00766059
ENSGALG00000008088	-0.613303	4.96616	12.7049	0.000364707	0.00789983
ENSGALG00000012388	0.731856	4.11951	12.7057	0.000364541	0.00789983
ENSGALG00000026034	1.00398	2.59255	12.705	0.000364682	0.00789983
ENSGALG00000029138	0.816991	3.27516	12.6984	0.00036596	0.00791695
ENSGALG00000010651	-0.7896	5.25394	12.6836	0.00036888	0.00797004
ENSGALG00000007748	-1.55029	0.469421	12.6675	0.000372062	0.00802865
ENSGALG00000009479	-1.08021	4.05374	12.6457	0.000376435	0.00811278
ENSGALG00000000784	0.690005	4.41157	12.6299	0.00037963	0.00817136
ENSGALG00000024400	-2.77962	-1.49396	12.6061	0.000384493	0.00826564
ENSGALG00000004295	0.604534	7.79334	12.5926	0.000387283	0.00831517
ENSGALG00000005725	-1.02869	2.56004	12.57	0.000391978	0.00839021
ENSGALG00000009758	-1.49213	0.466663	12.5721	0.000391552	0.00839021
ENSGALG00000012296	0.567022	7.04682	12.5664	0.00039274	0.00839021
ENSGALG00000026661	-3.33224	-1.50677	12.5678	0.000392459	0.00839021
ENSGALG00000006384	-1.29845	4.1501	12.5497	0.000396277	0.00845523
ENSGALG00000007121	-0.626907	4.90913	12.5375	0.00039887	0.00849995
ENSGALG00000026623	0.692494	4.11354	12.5201	0.000402604	0.00856887
ENSGALG00000025720	-1.62716	0.134529	12.5144	0.000403828	0.00858422
ENSGALG00000008802	-1.76167	-0.323884	12.5102	0.00040473	0.00859274
ENSGALG00000013232	0.698433	3.98485	12.501	0.000406742	0.00862475
ENSGALG00000004928	-0.61861	5.76982	12.4878	0.000409615	0.00867492
ENSGALG00000017826	-1.82727	-0.190486	12.4838	0.000410503	0.00868297
ENSGALG00000027761	0.691166	4.81768	12.4607	0.000415605	0.00878004
ENSGALG00000014573	-0.690846	4.07014	12.4507	0.000417829	0.00881613
ENSGALG00000026493	0.669955	4.52717	12.4458	0.000418944	0.00882878
ENSGALG00000011185	0.709718	3.98099	12.4419	0.00041982	0.00883635
ENSGALG00000000516	-0.929297	2.58882	12.4309	0.000422294	0.00887752
ENSGALG00000007153	0.72198	4.25308	12.4127	0.000426422	0.00895328
ENSGALG00000010127	0.675673	5.62765	12.3909	0.000431428	0.00904729
ENSGALG00000004397	-0.614847	4.93988	12.3761	0.000434874	0.00910412
ENSGALG00000009029	0.858154	3.09425	12.3747	0.000435202	0.00910412
ENSGALG00000015666	0.758819	4.43316	12.3603	0.000438565	0.00916327
ENSGALG00000002467	-1.56232	1.66042	12.3492	0.000441164	0.00920635
ENSGALG00000026928	1.41898	1.99904	12.311	0.000450286	0.00938526
ENSGALG00000009098	-0.67604	4.54245	12.3045	0.000451858	0.00939513
ENSGALG00000027614	0.581047	6.14748	12.3063	0.000451423	0.00939513
ENSGALG00000027302	-1.46886	0.425073	12.298	0.000453445	0.00941669
ENSGALG00000003863	0.590372	8.03482	12.292	0.000454895	0.00943535
ENSGALG00000014737	0.658167	5.57215	12.2881	0.000455845	0.0094436
ENSGALG00000001314	-0.913782	3.63418	12.282	0.000457342	0.00946317
ENSGALG00000001532	1.45611	0.23641	12.2784	0.000458239	0.00947027
ENSGALG00000006677	0.730983	3.74482	12.2738	0.00045937	0.00948219
ENSGALG00000006389	-0.930606	2.30041	12.2638	0.000461842	0.00952173
ENSGALG00000002160	-0.580649	9.30111	12.2608	0.000462566	0.00952518
ENSGALG00000012888	-0.670082	4.21994	12.248	0.00046575	0.00957923
ENSGALG00000009110	0.972128	2.11544	12.2341	0.000469246	0.00963954
ENSGALG00000010003	-1.2463	1.01871	12.2302	0.000470229	0.00964815
ENSGALG00000005558	-0.629779	5.54708	12.2218	0.000472334	0.00967974
ENSGALG00000008856	-0.901251	3.89934	12.2079	0.000475879	0.00974073
ENSGALG00000002459	0.929501	2.24221	12.1811	0.000482762	0.0098698
ENSGALG00000010576	0.655499	5.5816	12.1611	0.00048797	0.00996438
ENSGALG00000010980	-2.14326	-0.992397	12.1538	0.000489869	0.00997934
ENSGALG00000021694	0.564265	6.0698	12.1555	0.000489444	0.00997934
ENSGALG00000006979	0.661883	4.54097	12.1488	0.000491195	0.00999445
ENSGALG00000024332	0.882789	3.67219	12.1325	0.000495511	0.0100703
ENSGALG00000001740	0.741263	4.10727	12.1264	0.000497125	0.010087
ENSGALG00000010357	-1.0462	2.49691	12.125	0.00049751	0.010087
ENSGALG00000007963	0.577158	6.18788	12.1193	0.000499036	0.0101059
ENSGALG00000003925	-2.59705	-1.31346	12.1115	0.000501127	0.0101243
ENSGALG00000009321	0.610477	7.52559	12.1133	0.000500633	0.0101243
ENSGALG00000005492	-0.643664	9.5755	12.1015	0.000503817	0.0101666
ENSGALG00000028934	0.641996	4.78687	12.0832	0.000508772	0.0102545
ENSGALG00000014551	-0.569217	6.40634	12.0784	0.000510083	0.0102689
ENSGALG00000003790	0.547347	6.99006	12.0622	0.000514549	0.0103165
ENSGALG00000008774	-0.974412	2.6482	12.0662	0.000513444	0.0103165
ENSGALG00000014691	0.772906	4.10159	12.0611	0.000514859	0.0103165
ENSGALG00000016147	-0.648537	4.73638	12.0618	0.000514646	0.0103165
ENSGALG00000001656	0.597385	8.65579	12.0487	0.000518287	0.0103609
ENSGALG00000009957	-1.1274	1.17256	12.0495	0.000518065	0.0103609
ENSGALG00000023857	0.653609	4.34242	12.0456	0.000519158	0.0103662
ENSGALG00000017188	0.993255	2.29932	12.0358	0.000521885	0.0104085
ENSGALG00000013129	0.698441	4.14747	12.0304	0.000523388	0.0104263
ENSGALG00000009179	-1.57376	0.408439	12.0165	0.000527324	0.0104925
ENSGALG00000008956	0.641252	4.44058	12.0085	0.000529585	0.0105253
ENSGALG00000012066	0.666018	4.65951	11.9994	0.000532166	0.0105643
ENSGALG00000016331	-0.675057	4.10613	11.994	0.00053373	0.0105831
ENSGALG00000002540	1.26513	0.714069	11.9804	0.000537622	0.0106356
ENSGALG00000010023	0.608082	5.63667	11.982	0.000537179	0.0106356
ENSGALG00000006627	-0.779123	3.59631	11.9571	0.000544384	0.0107321
ENSGALG00000012097	-1.48376	0.26773	11.9592	0.000543788	0.0107321
ENSGALG00000017075	-1.02295	1.61631	11.9575	0.000544282	0.0107321
ENSGALG00000024368	1.05513	1.71713	11.9436	0.000548343	0.0107978
ENSGALG00000001766	1.37203	0.997133	11.9319	0.000551819	0.0108537
ENSGALG00000009252	0.590066	5.77209	11.9272	0.000553216	0.0108687
ENSGALG00000005787	0.669362	4.1473	11.9176	0.000556067	0.0109122
ENSGALG00000001240	0.628458	4.93331	11.9068	0.000559307	0.0109632
ENSGALG00000012456	0.640582	7.39763	11.897	0.000562246	0.0110082
ENSGALG00000016836	-0.640233	4.40017	11.894	0.000563159	0.0110135
ENSGALG00000012046	1.42904	0.273365	11.8773	0.000568236	0.0111001
ENSGALG00000002677	0.657169	4.93785	11.8359	0.000581004	0.0113365
ENSGALG00000000169	-0.618437	4.60297	11.8251	0.000584383	0.0113777
ENSGALG00000011226	-0.623261	4.54066	11.8228	0.000585111	0.0113777
ENSGALG00000021693	-1.14559	1.56767	11.8231	0.000585018	0.0113777
ENSGALG00000000405	0.66934	4.21016	11.8194	0.000586161	0.0113852
ENSGALG00000001770	-0.755195	3.39961	11.7953	0.000593789	0.0115116
ENSGALG00000003731	0.582197	5.234	11.7946	0.000594012	0.0115116
ENSGALG00000010674	-2.09026	-0.0727452	11.7743	0.000600534	0.0116183
ENSGALG00000021884	-2.20271	-1.12712	11.7733	0.000600876	0.0116183
ENSGALG00000012579	-1.04314	1.46923	11.7429	0.000610743	0.0117958
ENSGALG00000015590	0.806209	3.15	11.738	0.000612355	0.0118135
ENSGALG00000005383	-0.669184	4.22107	11.7293	0.000615233	0.0118557
ENSGALG00000007070	0.912674	2.26426	11.7247	0.000616757	0.0118637
ENSGALG00000007557	-0.574664	6.36557	11.7218	0.000617729	0.0118637
ENSGALG00000014190	0.983623	2.55901	11.7223	0.000617551	0.0118637
ENSGALG00000010302	0.64286	4.29695	11.6708	0.000634885	0.0121795
ENSGALG00000003681	0.61494	5.84567	11.6642	0.00063714	0.0122063
ENSGALG00000008323	-1.0079	1.78219	11.6626	0.000637708	0.0122063
ENSGALG00000006157	0.56755	6.77854	11.6599	0.000638609	0.0122099
ENSGALG00000008620	0.609098	7.54978	11.6549	0.000640339	0.0122293
ENSGALG00000025473	-2.09749	-1.02336	11.6445	0.000643935	0.0122843
ENSGALG00000012259	-0.588123	5.30732	11.6421	0.000644774	0.0122866
ENSGALG00000002455	-1.4493	0.233085	11.6283	0.000649569	0.0123555
ENSGALG00000012440	-0.880825	4.35093	11.6275	0.000649833	0.0123555
ENSGALG00000025666	0.577382	8.54308	11.614	0.000654587	0.0124321
ENSGALG00000006455	-0.619542	4.54409	11.6071	0.000657001	0.0124503
ENSGALG00000010280	1.23187	0.969056	11.6073	0.000656934	0.0124503
ENSGALG00000004618	0.772529	3.42441	11.6016	0.000658937	0.0124731
ENSGALG00000021355	-0.700758	4.08205	11.5991	0.000659824	0.0124761
ENSGALG00000003247	0.610127	4.79984	11.5945	0.000661474	0.0124798
ENSGALG00000024273	1.09563	1.41078	11.5947	0.000661407	0.0124798
ENSGALG00000001161	0.761341	6.2087	11.5715	0.000669703	0.0126011
ENSGALG00000006278	0.578283	5.49315	11.5715	0.00066969	0.0126011
ENSGALG00000027731	-2.75848	-1.50418	11.5704	0.000670112	0.0126011
ENSGALG00000008053	-0.859483	3.24304	11.5604	0.000673696	0.0126407
ENSGALG00000011747	0.584109	5.08702	11.5625	0.000672961	0.0126407
ENSGALG00000011534	-0.718548	3.87389	11.558	0.000674574	0.0126433
ENSGALG00000004893	0.674769	4.97783	11.551	0.000677134	0.0126774
ENSGALG00000011865	-0.688291	3.84937	11.548	0.00067822	0.0126838
ENSGALG00000000273	0.995299	3.49727	11.5412	0.000680708	0.0127165
ENSGALG00000000360	0.559033	7.99597	11.5281	0.000685512	0.0127505
ENSGALG00000004904	0.723317	4.86764	11.5316	0.000684217	0.0127505
ENSGALG00000009364	0.709197	3.74006	11.5307	0.00068457	0.0127505
ENSGALG00000015899	0.776357	3.67416	11.5282	0.000685501	0.0127505
ENSGALG00000016852	-1.40727	2.03614	11.514	0.000690742	0.0128109
ENSGALG00000026163	0.58214	5.73924	11.5133	0.000691002	0.0128109
ENSGALG00000028522	-1.67361	-0.227793	11.5164	0.000689866	0.0128109
ENSGALG00000001737	0.650492	4.17693	11.4596	0.000711272	0.0131724
ENSGALG00000006472	1.54592	0.692641	11.4483	0.000715599	0.0132382
ENSGALG00000014709	0.805367	4.75569	11.4177	0.000727496	0.0134437
ENSGALG00000000142	0.621649	4.771	11.4093	0.000730761	0.0134666
ENSGALG00000023844	0.643231	4.40077	11.4085	0.000731096	0.0134666
ENSGALG00000024490	0.636782	4.27094	11.4112	0.000730041	0.0134666
ENSGALG00000026728	0.625927	5.22238	11.4033	0.000733149	0.0134899
ENSGALG00000007641	0.595965	5.83697	11.3958	0.000736111	0.0135154
ENSGALG00000012615	1.17759	1.88957	11.3977	0.000735364	0.0135154
ENSGALG00000015902	0.976494	1.77407	11.3905	0.000738198	0.0135392
ENSGALG00000014768	0.813011	3.11287	11.384	0.000740778	0.0135689
ENSGALG00000026388	0.673448	3.97677	11.3825	0.000741403	0.0135689
ENSGALG00000012285	-1.0179	1.62217	11.378	0.000743189	0.013587
ENSGALG00000012564	1.15746	0.938283	11.3734	0.000745045	0.0136064
ENSGALG00000004481	2.89051	-1.66499	11.371	0.000745995	0.0136092
ENSGALG00000006695	-0.724018	3.80438	11.3582	0.000751158	0.0136884
ENSGALG00000007549	0.659144	4.54892	11.3563	0.000751932	0.0136884
ENSGALG00000023812	0.89355	2.48541	11.3528	0.000753355	0.0136997
ENSGALG00000000737	-1.17078	0.878753	11.3438	0.000757008	0.0137333
ENSGALG00000008678	-1.87605	-0.750342	11.3427	0.000757452	0.0137333
ENSGALG00000014569	-0.622109	4.60547	11.3423	0.000757613	0.0137333
ENSGALG00000027628	0.781736	3.16654	11.3306	0.000762412	0.0138057
ENSGALG00000011342	-0.729873	3.95158	11.3271	0.000763835	0.0138169
ENSGALG00000005175	1.5052	0.0344587	11.3248	0.000764797	0.0138196
ENSGALG00000015941	-0.745469	3.54052	11.3176	0.000767752	0.0138584
ENSGALG00000015348	-0.945297	2.36032	11.3077	0.000771863	0.0139179
ENSGALG00000004384	0.656774	4.15893	11.3034	0.000773638	0.0139352
ENSGALG00000013683	-0.530515	7.48232	11.3005	0.000774856	0.0139421
ENSGALG00000027287	0.80027	2.92536	11.2986	0.000775648	0.0139421
ENSGALG00000012355	-0.592735	4.81119	11.2849	0.000781394	0.0140306
ENSGALG00000016911	0.812301	3.31086	11.273	0.000786415	0.014106
ENSGALG00000026939	-1.5129	0.487563	11.2096	0.000813733	0.0145807
ENSGALG00000000407	-0.991567	1.86579	11.2052	0.00081568	0.0145851
ENSGALG00000023648	0.666872	5.58865	11.2062	0.000815249	0.0145851
ENSGALG00000000346	0.617941	4.62971	11.2001	0.000817908	0.0146058
ENSGALG00000013255	0.568895	5.27655	11.1987	0.000818547	0.0146058
ENSGALG00000025751	-1.1336	1.56592	11.1967	0.00081942	0.0146062
ENSGALG00000012766	0.912435	2.13064	11.1932	0.000820964	0.0146184
ENSGALG00000003301	0.83573	2.67242	11.1843	0.000824909	0.0146582
ENSGALG00000028502	-2.81864	-1.46071	11.1854	0.000824452	0.0146582
ENSGALG00000023847	-2.62473	-1.59351	11.1797	0.000826955	0.0146793
ENSGALG00000000442	1.04298	1.71158	11.1754	0.000828894	0.0146985
ENSGALG00000010694	0.862098	3.81481	11.1683	0.000832079	0.0147397
ENSGALG00000000883	0.57466	5.37259	11.1509	0.000839921	0.0148479
ENSGALG00000026446	1.26426	0.571453	11.1509	0.000839926	0.0148479
ENSGALG00000007687	0.807889	3.7578	11.1412	0.000844294	0.0148869
ENSGALG00000011875	-0.888676	3.33831	11.1403	0.000844737	0.0148869
ENSGALG00000012011	-1.11467	1.0504	11.1421	0.000843898	0.0148869
ENSGALG00000014011	-0.78624	3.53593	11.1118	0.0008578	0.0151015
ENSGALG00000015002	1.07694	2.60651	11.1052	0.000860849	0.0151241
ENSGALG00000017079	0.568623	7.43853	11.1055	0.000860708	0.0151241
ENSGALG00000015929	1.20343	0.782193	11.1012	0.000862712	0.0151413
ENSGALG00000026000	0.624801	5.948	11.0927	0.000866686	0.0151954
ENSGALG00000000625	0.647544	4.01731	11.0699	0.000877427	0.0153349
ENSGALG00000007965	0.638967	5.59838	11.066	0.000879241	0.0153349
ENSGALG00000009778	0.550618	6.70067	11.073	0.000875933	0.0153349
ENSGALG00000015347	-1.63359	-0.321219	11.0644	0.000880017	0.0153349
ENSGALG00000025988	0.968957	2.28072	11.0645	0.000879972	0.0153349
ENSGALG00000026300	0.852284	4.93033	11.0688	0.000877909	0.0153349
ENSGALG00000027566	2.0576	0.110901	11.0619	0.000881212	0.0153401
ENSGALG00000013886	-0.559774	5.88652	11.0592	0.000882477	0.0153465
ENSGALG00000013904	0.61435	4.40108	11.0568	0.00088364	0.0153511
ENSGALG00000014144	2.38402	-1.3006	11.0529	0.000885468	0.0153673
ENSGALG00000005208	0.695661	5.37867	11.0333	0.00089492	0.0155156
ENSGALG00000008875	-1.18707	2.26704	10.9959	0.000913153	0.0158157
ENSGALG00000007495	-1.18827	1.4923	10.9932	0.000914485	0.0158227
ENSGALG00000005930	-0.822158	3.87934	10.9909	0.0009156	0.015826
ENSGALG00000020558	-1.678	-0.203263	10.9809	0.000920571	0.0158959
ENSGALG00000002739	0.546519	5.93567	10.9776	0.000922216	0.0159082
ENSGALG00000004401	-1.34349	0.559281	10.9713	0.000925356	0.0159463
ENSGALG00000017558	1.05841	2.22322	10.9541	0.000933966	0.0160785
ENSGALG00000000823	0.533363	6.56197	10.943	0.000939601	0.016143
ENSGALG00000005304	0.646427	4.33109	10.9447	0.000938721	0.016143
ENSGALG00000007609	-0.926779	2.23751	10.9388	0.000941696	0.0161628
ENSGALG00000024029	0.989157	1.90031	10.9019	0.000960641	0.0164714
ENSGALG00000007365	0.901251	2.20573	10.8896	0.000967065	0.0165484
ENSGALG00000015734	1.40957	0.150334	10.891	0.000966325	0.0165484
ENSGALG00000026347	-2.88555	-1.81094	10.8852	0.000969364	0.0165712
ENSGALG00000005533	0.538069	5.85561	10.8792	0.000972503	0.0166083
ENSGALG00000010394	-0.944777	2.13559	10.8657	0.000979594	0.0167127
ENSGALG00000002626	0.677968	3.82498	10.8555	0.00098503	0.0167887
ENSGALG00000026677	-0.801085	2.88784	10.8514	0.000987221	0.0168093
ENSGALG00000005052	-1.05991	1.52544	10.841	0.000992762	0.0168868
ENSGALG00000000332	-0.615422	5.45846	10.8352	0.000995909	0.0169235
ENSGALG00000015492	-1.08682	1.25863	10.833	0.000997081	0.0169266
ENSGALG00000002564	-1.24468	0.485748	10.827	0.00100028	0.0169641
ENSGALG00000014688	0.553655	8.40983	10.8126	0.00100812	0.0170801
ENSGALG00000002029	-0.619872	5.33987	10.8052	0.00101216	0.0171317
ENSGALG00000001256	-0.560393	6.97547	10.797	0.00101667	0.017191
ENSGALG00000006738	-0.754357	3.29988	10.7822	0.00102482	0.0173116
ENSGALG00000007537	-0.765269	3.42064	10.7779	0.00102722	0.0173296
ENSGALG00000014661	0.79003	3.75561	10.7766	0.00102791	0.0173296
ENSGALG00000011522	-0.961765	1.77823	10.7708	0.00103113	0.017351
ENSGALG00000028131	0.767443	3.00536	10.7707	0.00103121	0.017351
ENSGALG00000007694	0.711688	3.67826	10.7688	0.00103224	0.0173514
ENSGALG00000017128	-1.00777	1.47072	10.7286	0.00105494	0.0177155
ENSGALG00000002638	-0.903891	1.99865	10.7211	0.0010592	0.0177488
ENSGALG00000011844	-0.933995	1.82994	10.7219	0.00105877	0.0177488
ENSGALG00000013499	0.52194	7.29308	10.7197	0.00106003	0.0177488
ENSGALG00000005857	-1.1924	1.79118	10.717	0.00106158	0.0177574
ENSGALG00000028326	0.536866	5.91165	10.7054	0.00106823	0.0178511
ENSGALG00000001843	0.741814	4.45242	10.6987	0.00107212	0.0178986
ENSGALG00000011919	-0.965662	1.76248	10.6923	0.0010758	0.0179167
ENSGALG00000017177	0.898123	2.88275	10.6942	0.00107474	0.0179167
ENSGALG00000028037	0.680222	8.46575	10.6914	0.00107634	0.0179167
ENSGALG00000003339	-0.536476	6.43855	10.6598	0.00109491	0.0182081
ENSGALG00000008907	-0.941031	2.75356	10.6494	0.00110104	0.0182923
ENSGALG00000021301	1.23704	0.545157	10.6467	0.0011027	0.018302
ENSGALG00000023689	-1.25391	1.6573	10.6339	0.00111035	0.0184112
ENSGALG00000011489	-1.4972	0.868925	10.6296	0.00111292	0.0184247
ENSGALG00000014067	0.750621	3.08952	10.6265	0.00111479	0.0184247
ENSGALG00000015204	0.704085	3.71385	10.6254	0.00111547	0.0184247
ENSGALG00000019522	0.806764	2.73868	10.6284	0.00111365	0.0184247
ENSGALG00000002355	-0.919715	3.32545	10.6087	0.00112557	0.0185736
ENSGALG00000004215	0.578104	4.79051	10.5897	0.0011372	0.0186933
ENSGALG00000004332	-1.5546	-0.299058	10.5933	0.00113498	0.0186933
ENSGALG00000007619	0.540964	5.57831	10.5916	0.00113603	0.0186933
ENSGALG00000014775	0.58581	7.76029	10.5905	0.00113673	0.0186933
ENSGALG00000010218	-1.32797	0.254654	10.5821	0.00114188	0.0187522
ENSGALG00000012993	0.560173	5.80326	10.5721	0.00114807	0.018835
ENSGALG00000015624	-1.0345	2.26284	10.5704	0.00114912	0.018835
ENSGALG00000003786	0.573651	5.05891	10.5657	0.00115206	0.0188495
ENSGALG00000028622	-0.704842	3.57853	10.5655	0.0011522	0.0188495
ENSGALG00000005885	-0.641817	4.54275	10.5594	0.00115598	0.0188932
ENSGALG00000029120	0.836633	2.90678	10.5499	0.00116194	0.0189725
ENSGALG00000002525	-0.731446	3.20362	10.5395	0.00116851	0.0190434
ENSGALG00000026070	0.606765	4.47468	10.5404	0.00116795	0.0190434
ENSGALG00000008415	-0.545874	6.50432	10.5259	0.00117716	0.0191661
ENSGALG00000022490	0.513474	7.30266	10.5027	0.00119202	0.0193897
ENSGALG00000001318	0.512814	7.24832	10.4989	0.00119446	0.0193924
ENSGALG00000015050	0.631946	6.24866	10.4994	0.00119411	0.0193924
ENSGALG00000012227	0.618547	5.10625	10.4951	0.00119692	0.0194139
ENSGALG00000021405	0.793615	2.7958	10.4871	0.00120211	0.0194796
ENSGALG00000012199	-1.0777	1.1182	10.476	0.00120934	0.0195783
ENSGALG00000015895	-0.977702	2.83107	10.4722	0.00121185	0.0195956
ENSGALG00000016785	0.944809	1.90864	10.4709	0.0012127	0.0195956
ENSGALG00000014877	0.68932	5.08393	10.4664	0.00121566	0.0196064
ENSGALG00000027472	0.946726	2.50254	10.4665	0.00121557	0.0196064
ENSGALG00000011863	-0.533328	5.68316	10.459	0.00122051	0.019666
ENSGALG00000012053	-0.791083	3.19771	10.4521	0.0012251	0.0197215
ENSGALG00000004773	0.561424	5.48459	10.4481	0.00122777	0.0197459
ENSGALG00000009534	0.563135	4.98466	10.4462	0.00122901	0.0197472
ENSGALG00000005626	0.727721	3.49763	10.4391	0.00123374	0.0198047
ENSGALG00000008590	0.527494	7.53711	10.4351	0.00123646	0.0198242
ENSGALG00000020316	-2.38501	-1.45611	10.4338	0.00123728	0.0198242
ENSGALG00000002353	0.817435	2.74061	10.4302	0.00123969	0.0198443
ENSGALG00000006361	2.39438	-1.29572	10.4239	0.00124395	0.0198939
ENSGALG00000013990	0.508744	8.55049	10.4171	0.00124852	0.0199298
ENSGALG00000025887	0.969468	1.61289	10.4182	0.00124779	0.0199298
ENSGALG00000000890	-0.535883	5.71995	10.4111	0.0012526	0.0199762
ENSGALG00000007185	0.992512	2.30029	10.4058	0.0012562	0.020015
ENSGALG00000010566	-0.850594	2.26289	10.3988	0.00126099	0.020054
ENSGALG00000016691	0.53937	8.04273	10.4005	0.00125984	0.020054
ENSGALG00000000947	-0.712829	5.80025	10.3877	0.00126855	0.0201162
ENSGALG00000003578	-0.663421	5.33709	10.3911	0.00126625	0.0201162
ENSGALG00000005872	0.627035	4.75604	10.3836	0.0012714	0.0201162
ENSGALG00000011954	-0.634798	4.03341	10.3848	0.00127059	0.0201162
ENSGALG00000012192	-0.619269	4.37269	10.3882	0.00126825	0.0201162
ENSGALG00000022565	0.539695	5.34092	10.3828	0.00127196	0.0201162
ENSGALG00000001589	-0.527334	8.32534	10.372	0.00127941	0.0202154
ENSGALG00000005688	-0.902473	2.1684	10.3566	0.00129013	0.0203659
ENSGALG00000012702	-0.526794	6.94989	10.3528	0.00129279	0.0203892
ENSGALG00000007063	0.649925	3.91884	10.3375	0.00130352	0.0205395
ENSGALG00000006325	-1.09815	1.48217	10.3318	0.00130757	0.0205844
ENSGALG00000014152	0.537335	5.69445	10.3301	0.00130881	0.0205849
ENSGALG00000002597	-0.998799	1.61145	10.3158	0.00131893	0.020725
ENSGALG00000017117	-1.80292	-0.397099	10.3032	0.00132803	0.0208489
ENSGALG00000011121	0.619142	4.25594	10.2875	0.00133936	0.0210074
ENSGALG00000005389	1.80752	-0.633821	10.2506	0.00136638	0.0214116
ENSGALG00000006211	-0.809685	2.94418	10.2475	0.00136872	0.0214286
ENSGALG00000001596	0.655015	4.01102	10.2303	0.00138155	0.0216098
ENSGALG00000023702	-0.860948	2.61821	10.2261	0.00138466	0.0216386
ENSGALG00000003261	-1.10781	0.87175	10.2155	0.00139265	0.0217436
ENSGALG00000016419	-1.16858	2.15066	10.2111	0.00139598	0.0217757
ENSGALG00000000836	0.686987	3.46648	10.181	0.00141892	0.0220332
ENSGALG00000002945	-0.703887	3.82099	10.1826	0.00141774	0.0220332
ENSGALG00000008130	0.567173	5.25317	10.1871	0.00141423	0.0220332
ENSGALG00000012709	-0.803388	2.76264	10.1825	0.00141782	0.0220332
ENSGALG00000014030	-1.07853	1.77339	10.1826	0.00141771	0.0220332
ENSGALG00000007023	-0.522946	6.63726	10.1745	0.00142398	0.0220798
ENSGALG00000015641	0.922555	3.82149	10.1735	0.00142473	0.0220798
ENSGALG00000026445	0.568841	7.54464	10.1721	0.00142579	0.0220798
ENSGALG00000005588	-0.590801	5.22641	10.1549	0.00143921	0.0222414
ENSGALG00000007155	-0.777534	3.06359	10.1537	0.00144013	0.0222414
ENSGALG00000009237	0.861095	2.4876	10.1541	0.00143978	0.0222414
ENSGALG00000000276	0.868373	4.24271	10.1511	0.00144217	0.0222528
ENSGALG00000008542	0.608208	8.97321	10.1474	0.00144504	0.0222771
ENSGALG00000010381	-0.55507	5.64702	10.1446	0.00144723	0.0222907
ENSGALG00000014747	0.970418	2.2558	10.1401	0.00145081	0.0223057
ENSGALG00000015464	-0.910274	3.28785	10.1407	0.00145032	0.0223057
ENSGALG00000028478	1.52156	-0.091067	10.1376	0.00145274	0.0223154
ENSGALG00000014337	1.27764	0.31434	10.13	0.00145872	0.0223671
ENSGALG00000015526	0.938597	1.71472	10.1316	0.00145747	0.0223671
ENSGALG00000012914	-0.525946	6.42098	10.124	0.00146355	0.022421
ENSGALG00000027961	0.533029	8.40479	10.1178	0.00146842	0.0224755
ENSGALG00000013892	-0.504425	7.0801	10.1156	0.00147019	0.0224825
ENSGALG00000002347	-0.917186	1.7414	10.1137	0.0014717	0.0224854
ENSGALG00000014808	0.561872	5.04822	10.1056	0.00147816	0.0225641
ENSGALG00000004506	0.558479	5.65788	10.1026	0.00148061	0.0225812
ENSGALG00000012813	0.533778	6.01489	10.0865	0.00149362	0.0227332
ENSGALG00000021716	1.89085	-0.370797	10.0853	0.00149455	0.0227332
ENSGALG00000027902	0.641156	4.20832	10.0861	0.00149395	0.0227332
ENSGALG00000015490	-0.688006	3.52286	10.0749	0.00150304	0.0228419
ENSGALG00000021688	0.940268	1.88054	10.072	0.00150538	0.0228571
ENSGALG00000003220	-0.496235	7.80858	10.0624	0.00151326	0.0229564
ENSGALG00000008138	0.555093	4.85291	10.0512	0.00152247	0.0230554
ENSGALG00000012681	-0.523405	5.73366	10.0524	0.00152154	0.0230554
ENSGALG00000012146	0.723884	3.94717	10.0479	0.00152524	0.0230769
ENSGALG00000014247	-0.670738	3.84278	10.0438	0.00152863	0.0231077
ENSGALG00000015311	0.700399	4.8848	10.0383	0.0015332	0.023136
ENSGALG00000017817	-1.22441	0.54903	10.0384	0.00153307	0.023136
ENSGALG00000027069	0.516117	7.78425	10.0316	0.00153881	0.0232001
ENSGALG00000007714	-2.79264	-1.8673	10.0218	0.00154697	0.0233026
ENSGALG00000012927	2.42139	-1.27665	10.0103	0.00155668	0.0234283
ENSGALG00000026420	-2.78935	-1.86947	10.0058	0.00156044	0.0234642
ENSGALG00000004311	0.751202	3.94254	10.001	0.00156458	0.0235058
ENSGALG00000011404	0.639857	5.42514	9.99378	0.0015707	0.023577
ENSGALG00000011542	-0.55307	4.93064	9.9789	0.00158344	0.023706
ENSGALG00000012444	0.631984	3.92984	9.97979	0.00158268	0.023706
ENSGALG00000027188	-0.780199	4.61082	9.98064	0.00158194	0.023706
ENSGALG00000029118	0.80782	3.61212	9.97195	0.00158943	0.0237748
ENSGALG00000013521	0.579242	5.3177	9.96406	0.00159626	0.023856
ENSGALG00000003146	1.02571	1.2025	9.96031	0.00159951	0.0238838
ENSGALG00000005601	0.549097	5.10134	9.95336	0.00160556	0.0239532
ENSGALG00000017047	0.617054	4.74115	9.94951	0.00160892	0.0239825
ENSGALG00000002734	0.510551	6.44522	9.93977	0.00161746	0.0240468
ENSGALG00000015076	-0.737554	3.02944	9.93983	0.0016174	0.0240468
ENSGALG00000027932	0.921003	3.89086	9.9414	0.00161603	0.0240468
ENSGALG00000026930	0.527971	8.10712	9.93499	0.00162166	0.0240884
ENSGALG00000017084	0.589063	4.75407	9.92648	0.00162918	0.0241791
ENSGALG00000006717	-2.53385	-1.65004	9.89518	0.00165712	0.0245513
ENSGALG00000010087	0.654473	3.89183	9.89665	0.0016558	0.0245513
ENSGALG00000006802	-0.949987	1.69106	9.88806	0.00166354	0.0246098
ENSGALG00000016196	-1.1761	0.542226	9.88761	0.00166395	0.0246098
ENSGALG00000002844	0.539885	5.72276	9.88523	0.00166611	0.0246204
ENSGALG00000015399	1.29	2.14321	9.87284	0.00167737	0.0247459
ENSGALG00000021273	-1.22647	0.770339	9.8727	0.00167749	0.0247459
ENSGALG00000000906	0.758762	3.31006	9.86818	0.00168162	0.0247854
ENSGALG00000000678	-0.770113	3.20847	9.86511	0.00168443	0.0248055
ENSGALG00000004365	-1.00273	1.36175	9.86067	0.00168849	0.024844
ENSGALG00000001631	-0.894828	2.64507	9.84836	0.00169983	0.0249486
ENSGALG00000010577	-1.07619	1.22195	9.84366	0.00170418	0.0249486
ENSGALG00000010705	0.765581	3.0502	9.84512	0.00170283	0.0249486
ENSGALG00000011391	-1.43024	0.140062	9.84522	0.00170274	0.0249486
ENSGALG00000014720	1.65108	-0.435371	9.84348	0.00170435	0.0249486
ENSGALG00000016673	-0.909715	1.88386	9.85132	0.0016971	0.0249486
ENSGALG00000000206	0.514454	6.03885	9.8347	0.0017125	0.0249823
ENSGALG00000023590	-1.53989	0.0768736	9.83598	0.00171131	0.0249823
ENSGALG00000025620	-1.90633	-0.985461	9.83854	0.00170893	0.0249823
ENSGALG00000026043	0.565977	5.63827	9.83607	0.00171123	0.0249823
ENSGALG00000019934	-2.79668	-1.86512	9.82148	0.00172486	0.0251412
ENSGALG00000006370	-1.24276	0.744809	9.8074	0.00173811	0.0253129
ENSGALG00000026328	0.602974	4.17681	9.79723	0.00174775	0.0254315
ENSGALG00000022817	1.50386	0.657776	9.77792	0.0017662	0.0256578
ENSGALG00000009975	0.535345	5.06526	9.77201	0.00177189	0.0257172
ENSGALG00000017894	-2.78528	-1.87164	9.76234	0.00178123	0.0258308
ENSGALG00000007251	0.787093	2.90422	9.75143	0.00179183	0.0259626
ENSGALG00000004291	-0.500421	7.08141	9.74916	0.00179405	0.0259728
ENSGALG00000001382	-0.513159	5.88269	9.73835	0.00180463	0.0261038
ENSGALG00000007827	0.625931	3.88587	9.73643	0.00180652	0.0261091
ENSGALG00000005886	-1.20132	1.2805	9.73115	0.00181171	0.026162
ENSGALG00000004414	-1.95763	-0.815566	9.72675	0.00181605	0.0261805
ENSGALG00000012454	0.752886	3.43559	9.72676	0.00181604	0.0261805
ENSGALG00000001718	0.624215	4.24362	9.71497	0.00182773	0.0263045
ENSGALG00000012268	-1.47908	-0.282079	9.71644	0.00182627	0.0263045
ENSGALG00000010973	0.505816	7.3451	9.71273	0.00182996	0.0263145
ENSGALG00000011673	-1.29447	0.915783	9.70603	0.00183664	0.0263885
ENSGALG00000010281	-0.533311	5.53267	9.6979	0.00184478	0.0264832
ENSGALG00000000628	0.488372	8.06986	9.68738	0.00185538	0.0266129
ENSGALG00000014773	0.653674	8.50514	9.67376	0.00186918	0.0267884
ENSGALG00000011103	0.56794	6.02298	9.67201	0.00187096	0.0267916
ENSGALG00000016227	0.892524	2.55403	9.6637	0.00187944	0.0268905
ENSGALG00000014300	-1.03189	1.01891	9.66115	0.00188206	0.0269054
ENSGALG00000021437	0.637824	4.04787	9.65827	0.00188501	0.0269251
ENSGALG00000015193	-1.01447	1.15575	9.6452	0.00189847	0.02706
ENSGALG00000017025	-1.13629	0.615976	9.64747	0.00189613	0.02706
ENSGALG00000027512	0.932284	2.3926	9.6445	0.0018992	0.02706
ENSGALG00000002581	-0.642031	3.76813	9.6409	0.00190292	0.0270904
ENSGALG00000015352	-0.708799	5.61274	9.62252	0.00192206	0.0273402
ENSGALG00000005997	0.538936	5.07147	9.61024	0.00193495	0.0275007
ENSGALG00000001425	0.85025	2.13222	9.60452	0.00194099	0.0275636
ENSGALG00000016477	-1.41017	-0.0495472	9.60057	0.00194517	0.0276002
ENSGALG00000008654	0.666527	3.70923	9.58641	0.00196023	0.0277908
ENSGALG00000001571	0.488079	7.95325	9.58012	0.00196695	0.027863
ENSGALG00000015775	-0.563584	4.65165	9.57429	0.00197321	0.0279054
ENSGALG00000026497	0.663851	3.84914	9.57448	0.00197301	0.0279054
ENSGALG00000004504	-1.57389	-0.441095	9.57036	0.00197744	0.0279422
ENSGALG00000004483	0.544234	4.97494	9.56877	0.00197916	0.0279434
ENSGALG00000002197	0.572188	7.47425	9.56451	0.00198375	0.0279624
ENSGALG00000012747	0.525474	5.66221	9.56449	0.00198378	0.0279624
ENSGALG00000025977	0.694365	3.40333	9.56242	0.00198601	0.0279709
ENSGALG00000001531	0.993592	1.83557	9.55787	0.00199093	0.0280172
ENSGALG00000011626	-0.747288	2.80462	9.55521	0.00199383	0.0280192
ENSGALG00000012386	-0.504699	6.51896	9.55472	0.00199436	0.0280192
ENSGALG00000014734	0.754783	3.49196	9.55158	0.00199778	0.0280443
ENSGALG00000002069	0.649491	4.36162	9.53992	0.00201051	0.0281998
ENSGALG00000001802	0.71337	3.13684	9.53618	0.0020146	0.0282341
ENSGALG00000011690	-1.12262	0.889589	9.52618	0.00202562	0.0283653
ENSGALG00000006266	-0.510212	6.25138	9.52435	0.00202763	0.0283703
ENSGALG00000013768	-0.726566	3.19844	9.51854	0.00203406	0.028437
ENSGALG00000007160	-1.06441	2.58915	9.51556	0.00203737	0.02846
ENSGALG00000009240	-0.584689	4.35213	9.5132	0.00203999	0.0284734
ENSGALG00000011127	0.549034	6.47431	9.50789	0.0020459	0.0285325
ENSGALG00000016810	1.1559	2.70288	9.49624	0.00205894	0.028691
ENSGALG00000005390	0.740897	4.24169	9.49247	0.00206317	0.0287266
ENSGALG00000026968	-1.05272	2.08917	9.48805	0.00206815	0.0287725
ENSGALG00000006583	0.519206	6.49432	9.48604	0.00207041	0.0287806
ENSGALG00000005776	1.29075	0.231067	9.47826	0.00207921	0.0288794
ENSGALG00000001006	-0.793159	2.44388	9.47445	0.00208353	0.0289029
ENSGALG00000001138	0.495706	7.28046	9.47379	0.00208428	0.0289029
ENSGALG00000006526	-1.05631	0.923506	9.46142	0.00209839	0.029075
ENSGALG00000012195	-0.83059	2.13135	9.45652	0.002104	0.0291292
ENSGALG00000011225	-2.15897	-1.36677	9.45309	0.00210793	0.0291387
ENSGALG00000017320	0.620109	4.02316	9.45296	0.00210809	0.0291387
ENSGALG00000001287	0.68719	4.41488	9.44573	0.00211641	0.0291829
ENSGALG00000006449	-1.00066	1.15814	9.44868	0.00211301	0.0291829
ENSGALG00000012351	1.78506	-0.203795	9.44633	0.00211572	0.0291829
ENSGALG00000017026	0.624984	4.14761	9.44135	0.00212148	0.0292292
ENSGALG00000015028	-2.45328	-1.70006	9.43808	0.00212526	0.0292578
ENSGALG00000001141	-1.86992	-0.869911	9.42584	0.00213949	0.02943
ENSGALG00000028944	-1.36326	0.00886056	9.41203	0.00215566	0.0296287
ENSGALG00000009656	0.644358	4.17429	9.40874	0.00215953	0.0296508
ENSGALG00000013728	0.600487	5.68586	9.40772	0.00216074	0.0296508
ENSGALG00000017706	0.686353	6.16572	9.40603	0.00216273	0.0296543
ENSGALG00000008330	0.836391	2.26521	9.40264	0.00216674	0.0296855
ENSGALG00000000162	-0.927426	1.89516	9.39676	0.00217369	0.0296976
ENSGALG00000002922	-0.559414	7.90113	9.39525	0.00217549	0.0296976
ENSGALG00000005063	0.877415	1.81362	9.39592	0.00217469	0.0296976
ENSGALG00000007810	0.743292	4.5323	9.39719	0.00217318	0.0296976
ENSGALG00000014942	0.72624	5.96626	9.39456	0.0021763	0.0296976
ENSGALG00000007728	-0.925926	1.72298	9.3867	0.00218565	0.0298015
ENSGALG00000007196	0.50274	6.06698	9.36529	0.00221133	0.0301276
ENSGALG00000000736	0.606041	4.29296	9.35885	0.00221911	0.0302096
ENSGALG00000016727	0.53071	4.86552	9.35117	0.00222843	0.0303124
ENSGALG00000029047	0.632296	4.21431	9.34255	0.00223894	0.030431
ENSGALG00000027714	1.02207	2.32541	9.33385	0.00224959	0.0305516
ENSGALG00000003901	-1.15115	0.676966	9.32977	0.00225461	0.0305955
ENSGALG00000004754	-1.62996	-0.598235	9.32673	0.00225835	0.0306219
ENSGALG00000011937	0.512277	5.6122	9.32476	0.00226078	0.0306306
ENSGALG00000006358	-2.54941	-1.63691	9.31753	0.00226972	0.0307274
ENSGALG00000001627	0.573247	4.31277	9.31562	0.00227208	0.030735
ENSGALG00000008380	0.496464	7.01086	9.3099	0.00227919	0.0307826
ENSGALG00000008716	-0.966234	2.27772	9.31132	0.00227742	0.0307826
ENSGALG00000012705	-0.950967	2.02942	9.30555	0.0022846	0.030829
ENSGALG00000016498	-0.892693	2.70041	9.30425	0.00228623	0.030829
ENSGALG00000012574	0.583042	4.74656	9.30083	0.0022905	0.0308622
ENSGALG00000001800	-0.543529	5.00815	9.29226	0.00230124	0.0309338
ENSGALG00000005487	-0.53341	4.90399	9.29261	0.00230081	0.0309338
ENSGALG00000007478	-1.56713	-0.5441	9.28866	0.00230576	0.0309704
ENSGALG00000006856	0.679146	4.31715	9.28578	0.0023094	0.0309949
ENSGALG00000023918	-1.75444	-0.831496	9.27361	0.00232479	0.031177
ENSGALG00000013754	-0.525182	5.67798	9.26624	0.00233417	0.0312782
ENSGALG00000010554	-1.48826	-0.285758	9.26241	0.00233905	0.0313191
ENSGALG00000007902	0.568875	4.61693	9.25905	0.00234334	0.0313521
ENSGALG00000023193	0.764095	2.8062	9.25313	0.00235094	0.0314291
ENSGALG00000005302	0.60198	6.14066	9.24165	0.00236572	0.031602
ENSGALG00000003891	0.554421	5.3643	9.23745	0.00237115	0.0316499
ENSGALG00000014765	0.725453	3.84672	9.2331	0.00237679	0.0317004
ENSGALG00000027376	0.536686	4.69372	9.22393	0.00238872	0.0318348
ENSGALG00000027408	-1.42767	-0.0427699	9.21405	0.00240164	0.031982
ENSGALG00000002263	-0.485064	6.30159	9.20996	0.00240702	0.0320065
ENSGALG00000014807	0.896676	3.24848	9.2098	0.00240722	0.0320065
ENSGALG00000008016	0.566516	4.63273	9.20811	0.00240945	0.0320113
ENSGALG00000026041	-0.50322	5.47513	9.19924	0.00242115	0.0321418
ENSGALG00000004418	-1.55553	-0.315571	9.18279	0.00244302	0.0323786
ENSGALG00000011304	0.586527	4.25758	9.18403	0.00244135	0.0323786
ENSGALG00000016669	1.51841	1.75278	9.18155	0.00244467	0.0323786
ENSGALG00000026333	0.84033	2.04813	9.17521	0.00245315	0.0324659
ENSGALG00000012607	0.774511	5.60816	9.15665	0.00247816	0.0327715
ENSGALG00000004150	-0.75779	3.47217	9.14843	0.00248932	0.0328791
ENSGALG00000006005	0.571378	4.30209	9.14782	0.00249014	0.0328791
ENSGALG00000009556	0.72355	3.07103	9.14312	0.00249655	0.0329204
ENSGALG00000014719	0.8309	3.94503	9.14271	0.00249712	0.0329204
ENSGALG00000007807	0.946768	1.61527	9.13081	0.0025134	0.0331095
ENSGALG00000009047	-0.565469	4.45094	9.12059	0.00252748	0.0332695
ENSGALG00000010352	-1.04219	0.85436	9.11462	0.00253574	0.0333525
ENSGALG00000007934	0.511477	5.1984	9.1107	0.00254119	0.0333985
ENSGALG00000003293	0.509867	5.43841	9.10266	0.00255238	0.0335135
ENSGALG00000021843	0.999216	1.63941	9.1016	0.00255386	0.0335135
ENSGALG00000008099	0.473569	7.07744	9.09817	0.00255865	0.0335452
ENSGALG00000010395	0.54898	4.53115	9.09567	0.00256215	0.0335452
ENSGALG00000012739	-0.488256	6.31131	9.09649	0.002561	0.0335452
ENSGALG00000003148	1.50121	-0.0174205	9.09015	0.00256989	0.0335951
ENSGALG00000028451	2.06784	-1.26416	9.09043	0.0025695	0.0335951
ENSGALG00000003645	-0.492398	7.81072	9.08009	0.00258407	0.033729
ENSGALG00000005206	-0.507992	6.21616	9.08032	0.00258375	0.033729
ENSGALG00000002778	0.526729	5.9395	9.07686	0.00258865	0.0337629
ENSGALG00000015138	0.817555	3.17073	9.07272	0.00259451	0.0338136
ENSGALG00000000230	0.577247	4.40053	9.06419	0.00260664	0.0339458
ENSGALG00000023846	1.49971	-0.177506	9.06168	0.00261022	0.0339666
ENSGALG00000001001	0.596526	4.0789	9.05803	0.00261543	0.033993
ENSGALG00000006332	-0.518383	5.03978	9.05748	0.00261622	0.033993
ENSGALG00000028556	-1.26105	0.477722	9.05395	0.00262128	0.0340329
ENSGALG00000008120	0.551054	4.92591	9.04927	0.00262799	0.0340683
ENSGALG00000010882	-0.520964	5.53779	9.04967	0.00262742	0.0340683
ENSGALG00000014539	1.24551	0.19489	9.03969	0.0026418	0.0341961
ENSGALG00000016675	0.799118	2.26898	9.03966	0.00264185	0.0341961
ENSGALG00000020482	0.479663	6.39844	9.03639	0.00264658	0.0342056
ENSGALG00000025945	-2.23794	-1.54855	9.03769	0.0026447	0.0342056
ENSGALG00000004387	1.53757	-0.497899	9.02922	0.00265698	0.0343141
ENSGALG00000002228	0.763232	2.81597	9.01415	0.00267898	0.0345722
ENSGALG00000015331	0.634454	6.27702	9.0079	0.00268816	0.0346644
ENSGALG00000010270	0.525249	5.59551	9.00635	0.00269044	0.0346677
ENSGALG00000011193	0.658174	3.5524	8.99866	0.00270178	0.0347726
ENSGALG00000014798	0.948562	1.50249	8.99808	0.00270264	0.0347726
ENSGALG00000006261	0.54826	4.82144	8.99606	0.00270562	0.0347848
ENSGALG00000016595	0.690638	3.14257	8.98409	0.0027234	0.0349609
ENSGALG00000027854	-0.540327	4.76876	8.98468	0.00272252	0.0349609
ENSGALG00000003775	0.77765	5.48895	8.97908	0.00273089	0.0350045
ENSGALG00000001557	0.624056	3.70256	8.96713	0.00274881	0.0351814
ENSGALG00000006877	-0.981684	1.82708	8.96732	0.00274851	0.0351814
ENSGALG00000014060	0.824172	2.39788	8.96317	0.00275477	0.0352051
ENSGALG00000017241	0.524716	5.3151	8.96348	0.00275429	0.0352051
ENSGALG00000002671	-1.6821	0.875217	8.96116	0.00275779	0.0352174
ENSGALG00000022603	0.53407	4.99603	8.95967	0.00276004	0.0352199
ENSGALG00000005038	-0.976542	1.29136	8.95164	0.0027722	0.0353487
ENSGALG00000009689	1.66311	-0.391348	8.94913	0.00277602	0.0353709
ENSGALG00000004379	0.559829	4.71507	8.94691	0.0027794	0.0353877
ENSGALG00000011580	0.525022	4.93326	8.94539	0.0027817	0.0353907
ENSGALG00000008873	0.667121	3.48063	8.94301	0.00278533	0.03541
ENSGALG00000015439	0.657701	4.91011	8.94168	0.00278736	0.03541
ENSGALG00000008605	0.533821	4.64957	8.93387	0.00279931	0.0355354
ENSGALG00000027241	0.538987	5.07363	8.92399	0.00281449	0.0357017
ENSGALG00000001381	0.512849	5.89238	8.92104	0.00281904	0.0357183
ENSGALG00000013341	-0.743933	3.02287	8.91995	0.00282072	0.0357183
ENSGALG00000016964	-0.752495	3.86763	8.91908	0.00282206	0.0357183
ENSGALG00000002796	0.530513	5.12547	8.91214	0.00283281	0.0358278
ENSGALG00000012589	0.725661	3.93952	8.9102	0.00283582	0.0358394
ENSGALG00000004325	-0.598523	4.15764	8.90673	0.00284121	0.0358504
ENSGALG00000006351	-0.669411	3.36675	8.9056	0.00284297	0.0358504
ENSGALG00000016369	0.549428	5.35348	8.90615	0.00284212	0.0358504
ENSGALG00000010714	0.647287	4.47577	8.89916	0.00285302	0.0359506
ENSGALG00000006863	0.524083	4.98511	8.88521	0.0028749	0.0361996
ENSGALG00000003861	-0.524125	5.81259	8.87729	0.0028874	0.0363302
ENSGALG00000014958	0.908224	3.28035	8.87001	0.00289894	0.0364487
ENSGALG00000000629	0.742417	2.62951	8.8658	0.00290562	0.0364791
ENSGALG00000011131	0.603038	4.09868	8.86713	0.00290352	0.0364791
ENSGALG00000014750	0.610824	5.04916	8.85556	0.00292198	0.0366575
ENSGALG00000016063	-0.608156	4.79806	8.84863	0.0029331	0.0367701
ENSGALG00000026182	0.768071	2.45527	8.84513	0.00293872	0.0368136
ENSGALG00000014383	0.70546	3.98618	8.84314	0.00294193	0.0368268
ENSGALG00000012183	0.479365	6.18185	8.83561	0.00295409	0.0369521
ENSGALG00000002964	-0.524001	4.73623	8.82496	0.00297138	0.0371366
ENSGALG00000021541	-1.66625	-0.775756	8.82385	0.00297319	0.0371366
ENSGALG00000007672	0.526368	5.8875	8.81867	0.00298164	0.037215
ENSGALG00000002672	-0.496499	7.36681	8.81568	0.00298653	0.0372489
ENSGALG00000009135	0.610116	3.72131	8.80756	0.00299984	0.0373333
ENSGALG00000012223	-0.816525	2.04555	8.80863	0.0029981	0.0373333
ENSGALG00000027179	-1.50354	-0.411514	8.80916	0.00299722	0.0373333
ENSGALG00000007692	-1.5779	-0.429883	8.80076	0.00301105	0.037445
ENSGALG00000015901	0.572134	5.27608	8.79946	0.00301319	0.037445
ENSGALG00000014554	0.598749	3.80797	8.7978	0.00301594	0.0374519
ENSGALG00000003671	-1.80277	-0.917961	8.79541	0.00301989	0.0374577
ENSGALG00000005511	2.6374	-1.8232	8.79487	0.00302078	0.0374577
ENSGALG00000010442	0.583962	4.40178	8.78368	0.00303937	0.0376609
ENSGALG00000005656	0.531753	4.927	8.77516	0.00305361	0.0378099
ENSGALG00000020201	-0.783212	2.74837	8.76818	0.00306531	0.0379274
ENSGALG00000008128	0.499841	5.35409	8.76645	0.00306822	0.037936
ENSGALG00000001019	0.726863	2.82614	8.76171	0.0030762	0.0380072
ENSGALG00000003515	0.591177	4.9008	8.75524	0.00308713	0.0381148
ENSGALG00000002244	1.16264	1.15078	8.74319	0.0031076	0.0383122
ENSGALG00000005337	0.818898	3.52849	8.74351	0.00310705	0.0383122
ENSGALG00000003333	0.563767	4.62771	8.73418	0.00312299	0.0383773
ENSGALG00000007842	0.621295	3.99676	8.73447	0.0031225	0.0383773
ENSGALG00000015127	0.67313	3.12195	8.73353	0.0031241	0.0383773
ENSGALG00000018967	-0.779103	3.25026	8.73719	0.00311785	0.0383773
ENSGALG00000026204	1.98056	-1.12494	8.73699	0.00311818	0.0383773
ENSGALG00000005673	0.825203	2.12295	8.73132	0.0031279	0.0383965
ENSGALG00000029037	-0.526666	5.20038	8.71452	0.00315685	0.038724
ENSGALG00000026303	0.559789	4.22254	8.7097	0.00316522	0.0387989
ENSGALG00000007248	0.715569	4.46729	8.70743	0.00316916	0.0388193
ENSGALG00000005280	0.610761	3.83581	8.70048	0.00318126	0.0389398
ENSGALG00000010691	-2.14798	-1.37274	8.68956	0.00320037	0.0391177
ENSGALG00000014697	-0.62951	5.86118	8.69046	0.0031988	0.0391177
ENSGALG00000028998	0.695935	4.70522	8.68625	0.0032062	0.039161
ENSGALG00000027983	-0.58893	5.96096	8.68438	0.0032095	0.0391732
ENSGALG00000006944	-0.873569	1.84101	8.68069	0.00321598	0.039197
ENSGALG00000019171	0.601518	4.00478	8.68067	0.00321603	0.039197
ENSGALG00000003122	-0.927176	1.43102	8.67633	0.0032237	0.0392347
ENSGALG00000010433	0.911907	1.60856	8.67657	0.00322327	0.0392347
ENSGALG00000015071	0.655769	4.6721	8.67216	0.00323107	0.0392965
ENSGALG00000011215	0.646268	4.82744	8.664	0.00324558	0.0394242
ENSGALG00000012178	-0.838481	2.51894	8.66366	0.00324619	0.0394242
ENSGALG00000003397	0.588387	4.39787	8.65946	0.00325368	0.0394872
ENSGALG00000002728	-0.877128	1.78923	8.65638	0.00325919	0.039526
ENSGALG00000005718	1.54594	-0.400266	8.6376	0.00329295	0.0398263
ENSGALG00000006712	-1.15535	1.23656	8.63707	0.0032939	0.0398263
ENSGALG00000008771	-0.489169	5.60968	8.63551	0.00329672	0.0398263
ENSGALG00000014240	-0.945334	1.646	8.63357	0.00330024	0.0398263
ENSGALG00000015400	0.950557	1.42917	8.63368	0.00330005	0.0398263
ENSGALG00000019913	2.84937	-1.6781	8.6338	0.00329983	0.0398263
ENSGALG00000026195	0.73993	3.53846	8.63647	0.003295	0.0398263
ENSGALG00000002598	0.659608	3.19113	8.63014	0.00330646	0.0398452
ENSGALG00000016162	0.573595	4.11899	8.63126	0.00330443	0.0398452
ENSGALG00000004466	-0.561148	4.31594	8.61893	0.00332687	0.0400629
ENSGALG00000013507	0.488176	6.45828	8.61456	0.00333487	0.040131
ENSGALG00000024773	-1.68458	-0.756377	8.61283	0.00333804	0.0401405
ENSGALG00000027707	-2.22153	-1.54542	8.61157	0.00334035	0.0401405
ENSGALG00000006715	-1.86797	-1.16609	8.60947	0.0033442	0.0401585
ENSGALG00000025858	-0.880862	1.82758	8.60365	0.00335489	0.0402587
ENSGALG00000002248	0.536849	4.43152	8.59286	0.00337484	0.0404697
ENSGALG00000009971	-0.615747	3.99342	8.57696	0.00340444	0.0407961
ENSGALG00000002427	-0.963884	1.04367	8.57195	0.00341382	0.0408679
ENSGALG00000016245	0.480273	5.68458	8.57121	0.00341521	0.0408679
ENSGALG00000000620	-1.49467	-0.0711947	8.56406	0.00342864	0.0409836
ENSGALG00000005360	-1.61022	-0.599156	8.56097	0.00343446	0.0409836
ENSGALG00000007808	-0.594251	4.09029	8.562	0.00343252	0.0409836
ENSGALG00000020679	-0.706877	3.50933	8.5617	0.00343309	0.0409836
ENSGALG00000016255	0.814272	1.983	8.53993	0.00347439	0.0414312
ENSGALG00000008883	-0.882891	2.57196	8.53506	0.0034837	0.0414844
ENSGALG00000010715	0.502112	8.1778	8.53566	0.00348254	0.0414844
ENSGALG00000011930	0.790086	2.25712	8.52517	0.00350268	0.0416814
ENSGALG00000015053	-2.24529	-1.53977	8.51598	0.00352041	0.0418632
ENSGALG00000004579	-2.33303	-1.27124	8.51348	0.00352526	0.0418918
ENSGALG00000001187	0.526528	4.88161	8.50816	0.00353557	0.0419002
ENSGALG00000004208	0.666011	3.13779	8.51128	0.00352952	0.0419002
ENSGALG00000015190	-0.70716	3.3101	8.50859	0.00353475	0.0419002
ENSGALG00000015742	-0.717083	2.86853	8.50807	0.00353575	0.0419002
ENSGALG00000001678	0.647491	3.33682	8.49991	0.00355164	0.0420593
ENSGALG00000007367	-1.72116	-0.730909	8.49742	0.00355651	0.0420855
ENSGALG00000026085	0.578947	7.73431	8.49626	0.00355877	0.0420855
ENSGALG00000007677	0.772975	2.30699	8.48802	0.00357493	0.0422474
ENSGALG00000004149	0.71067	2.83803	8.48485	0.00358117	0.0422919
ENSGALG00000015218	-0.931427	1.55447	8.48184	0.00358709	0.0423326
ENSGALG00000000468	0.460296	7.48792	8.47379	0.00360299	0.0424617
ENSGALG00000010360	0.687729	3.19791	8.47486	0.00360088	0.0424617
ENSGALG00000010886	-0.624236	3.94046	8.4614	0.00362762	0.0427225
ENSGALG00000002928	0.503589	5.08173	8.45491	0.00364059	0.0427869
ENSGALG00000008700	0.554649	5.33809	8.45492	0.00364058	0.0427869
ENSGALG00000016468	0.5584	4.46111	8.45607	0.00363826	0.0427869
ENSGALG00000023338	1.03112	1.20795	8.4521	0.00364622	0.0428237
ENSGALG00000001938	-0.492623	5.6066	8.44916	0.00365212	0.0428636
ENSGALG00000017813	-0.99469	0.960344	8.44559	0.0036593	0.0429184
ENSGALG00000004113	-0.585006	5.70549	8.44345	0.0036636	0.0429395
ENSGALG00000003684	0.830587	2.06872	8.42985	0.00369111	0.0432026
ENSGALG00000011778	-1.1415	0.450931	8.43028	0.00369024	0.0432026
ENSGALG00000004040	-0.534378	4.81756	8.41697	0.00371735	0.04348
ENSGALG00000026116	0.529695	4.55853	8.41222	0.00372707	0.043564
ENSGALG00000003375	1.64963	-0.502035	8.40309	0.00374584	0.0436939
ENSGALG00000008113	0.650118	3.23562	8.4043	0.00374334	0.0436939
ENSGALG00000011908	-0.585419	3.92361	8.40503	0.00374183	0.0436939
ENSGALG00000025342	-2.3542	-1.75359	8.40092	0.0037503	0.0437161
ENSGALG00000015386	1.56443	-0.571946	8.39101	0.00377082	0.0439253
ENSGALG00000015443	0.908396	2.84313	8.38903	0.00377492	0.0439431
ENSGALG00000012044	-1.0321	1.03052	8.37963	0.00379449	0.0441409
ENSGALG00000007132	-1.96178	-1.28787	8.3664	0.00382223	0.0444334
ENSGALG00000006323	1.22401	3.11286	8.36219	0.0038311	0.0444865
ENSGALG00000027695	1.16978	0.654006	8.36176	0.00383199	0.0444865
ENSGALG00000007554	0.55152	5.45481	8.35876	0.00383833	0.0445205
ENSGALG00000007650	0.463241	6.56185	8.35658	0.00384292	0.0445205
ENSGALG00000011649	0.476709	5.70298	8.35741	0.00384118	0.0445205
ENSGALG00000012848	-0.481981	5.39564	8.35545	0.00384533	0.0445205
ENSGALG00000006790	-0.688171	3.55752	8.35136	0.003854	0.0445907
ENSGALG00000010995	0.600391	3.62002	8.34433	0.00386894	0.0447333
ENSGALG00000013067	0.630544	3.76977	8.34138	0.00387521	0.0447756
ENSGALG00000013748	0.831548	2.12394	8.33588	0.00388696	0.044881
ENSGALG00000001513	0.466764	6.74256	8.33301	0.00389311	0.0449217
ENSGALG00000020746	0.821948	2.00464	8.32002	0.00392106	0.0452137
ENSGALG00000006409	-0.888253	2.83066	8.31831	0.00392474	0.0452257
ENSGALG00000009078	-2.58991	-1.60596	8.30634	0.0039507	0.0454636
ENSGALG00000019793	1.28334	0.643215	8.30678	0.00394974	0.0454636
ENSGALG00000002889	0.570456	4.25354	8.30134	0.00396158	0.0455581
ENSGALG00000022882	0.683182	3.1716	8.29933	0.00396598	0.0455781
ENSGALG00000008812	0.474178	5.55488	8.29725	0.00397053	0.0455892
ENSGALG00000011497	0.695256	3.04712	8.29645	0.00397227	0.0455892
ENSGALG00000023340	0.745892	3.2755	8.29188	0.00398227	0.0456733
ENSGALG00000002321	0.617573	3.83914	8.2762	0.00401682	0.0460387
ENSGALG00000001954	0.846955	2.90416	8.26826	0.00403441	0.0462094
ENSGALG00000006565	-0.899799	1.32205	8.26334	0.00404537	0.0462112
ENSGALG00000007526	0.809844	2.27204	8.26386	0.00404421	0.0462112
ENSGALG00000011207	0.984789	1.00245	8.26513	0.00404138	0.0462112
ENSGALG00000011511	-0.826708	2.49276	8.26343	0.00404517	0.0462112
ENSGALG00000027017	-1.211	0.218587	8.26072	0.00405121	0.046247
ENSGALG00000002010	-0.523004	4.6176	8.2593	0.00405437	0.0462523
ENSGALG00000008399	0.592789	5.22801	8.24923	0.00407692	0.0464785
ENSGALG00000026159	-0.876118	3.98735	8.24073	0.00409606	0.0466656
ENSGALG00000004871	0.473804	7.86272	8.23284	0.00411392	0.0467756
ENSGALG00000016152	-0.622886	6.02968	8.23405	0.00411117	0.0467756
ENSGALG00000029175	1.31703	-0.105355	8.23287	0.00411385	0.0467756
ENSGALG00000026433	-0.778107	2.44175	8.231	0.00411809	0.046792
ENSGALG00000004973	-1.26375	-0.0392194	8.2247	0.00413241	0.0467993
ENSGALG00000007829	0.691451	3.15527	8.22532	0.004131	0.0467993
ENSGALG00000014083	0.508038	6.69078	8.22522	0.00413121	0.0467993
ENSGALG00000016139	-1.02868	2.06738	8.22848	0.00412381	0.0467993
ENSGALG00000021225	-0.938841	1.33098	8.22745	0.00412614	0.0467993
ENSGALG00000016059	-0.452725	6.74652	8.2232	0.00413583	0.0468071
ENSGALG00000003282	0.452688	7.65643	8.22171	0.00413922	0.0468145
ENSGALG00000006424	0.465808	6.09624	8.21916	0.00414504	0.0468494
ENSGALG00000016421	0.672356	3.08895	8.21679	0.00415045	0.0468795
ENSGALG00000011493	0.754375	2.424	8.21216	0.00416107	0.0469375
ENSGALG00000026199	-1.86664	-1.01264	8.21299	0.00415916	0.0469375
ENSGALG00000027391	1.43424	-0.295641	8.20144	0.00418571	0.0471843
ENSGALG00000026660	2.01435	-1.30845	8.20006	0.00418889	0.0471891
ENSGALG00000004749	-0.79756	1.92583	8.19684	0.00419635	0.0472421
ENSGALG00000009813	0.809359	1.86441	8.18573	0.00422213	0.047501
ENSGALG00000020092	-0.522208	5.0501	8.18444	0.00422513	0.0475035
ENSGALG00000018946	-1.55868	-0.315632	8.18052	0.00423426	0.0475749
ENSGALG00000015917	0.468973	11.4388	8.16493	0.00427081	0.0479542
ENSGALG00000003213	-2.35531	-1.75841	8.16227	0.00427707	0.0479728
ENSGALG00000023355	0.592257	3.69071	8.16185	0.00427808	0.0479728
ENSGALG00000006062	0.483902	5.31518	8.1591	0.00428456	0.048014
ENSGALG00000001951	-1.21483	0.0753699	8.15752	0.00428831	0.0480245
ENSGALG00000015192	-0.8634	3.12066	8.15289	0.00429927	0.0481158
ENSGALG00000005609	-0.525697	4.60395	8.15103	0.00430366	0.0481335
ENSGALG00000000860	0.502663	5.43157	8.14864	0.00430935	0.0481342
ENSGALG00000014381	0.530888	5.78892	8.14932	0.00430772	0.0481342
ENSGALG00000014297	-0.469788	5.89165	8.13767	0.0043355	0.0483947
ENSGALG00000003675	-0.706629	2.65786	8.13598	0.00433954	0.0484082
ENSGALG00000027202	1.39054	-0.268657	8.12918	0.00435583	0.0485583
ENSGALG00000006008	0.820302	2.16594	8.11861	0.00438132	0.0488106
ENSGALG00000000109	0.622655	3.45593	8.11054	0.00440086	0.048901
ENSGALG00000003627	0.476265	7.31172	8.11139	0.0043988	0.048901
ENSGALG00000003750	0.455323	8.19318	8.11148	0.00439858	0.048901
ENSGALG00000006773	0.645571	3.44631	8.11071	0.00440045	0.048901
ENSGALG00000026092	1.92065	-1.14876	8.1056	0.00441288	0.0490027
ENSGALG00000011618	-0.833137	3.05451	8.10391	0.00441699	0.0490165
ENSGALG00000001516	-0.457488	6.69415	8.09545	0.00443764	0.0492138
ENSGALG00000001593	0.517339	4.50439	8.08974	0.00445165	0.0493372
ENSGALG00000024495	-2.57395	-1.99425	8.08015	0.00447528	0.049567
ENSGALG00000010347	0.54189	5.42679	8.07094	0.00449808	0.0497551
ENSGALG00000028872	0.471699	8.71062	8.07197	0.00449551	0.0497551
ENSGALG00000006097	-0.690729	3.33408	8.06837	0.00450446	0.0497935
ENSGALG00000010382	-1.04801	0.602498	8.06621	0.00450984	0.0498207

## Sheet: Infected
Gene ID	logFC	logCPM	LR	P-Value	FDR
ENSGALG00000016234	1.5593	8.4769	95.285	1.65e-22	2.82e-18
ENSGALG00000004419	1.61186	6.53974	69.1656	9.05e-17	5.1e-13
ENSGALG00000012364	1.50512	6.42012	69.2241	8.79e-17	5.1e-13
ENSGALG00000026134	2.73183	2.34087	68.6211	1.19e-16	5.1e-13
ENSGALG00000016200	1.57644	6.15731	59.3756	1.3e-14	4.46e-11
ENSGALG00000016480	2.33418	2.73894	51.691	6.5e-13	1.85e-09
ENSGALG00000006947	1.19359	5.67698	48.2656	3.72e-12	9.1e-09
ENSGALG00000012272	1.38564	5.70639	46.5109	9.11e-12	1.95e-08
ENSGALG00000011952	1.52866	4.13801	45.8175	1.3e-11	2.47e-08
ENSGALG00000009052	1.35701	8.63675	45.5755	1.47e-11	2.51e-08
ENSGALG00000006698	-1.77859	3.13429	45.0877	1.88e-11	2.93e-08
ENSGALG00000004662	1.87702	6.24747	44.1326	3.07e-11	4.38e-08
ENSGALG00000002991	1.30635	5.74571	43.335	4.61e-11	6.07e-08
ENSGALG00000020002	1.01903	7.89107	42.6641	6.5e-11	7.94e-08
ENSGALG00000008318	1.08445	7.33805	42.3409	7.67e-11	8.75e-08
ENSGALG00000015351	1.17308	7.13882	40.2275	2.26e-10	2.42e-07
ENSGALG00000015464	2.11437	2.99433	39.768	2.86e-10	2.88e-07
ENSGALG00000013177	1.32493	3.98418	39.3478	3.55e-10	3.37e-07
ENSGALG00000008603	1.11245	5.35389	38.1991	6.39e-10	5.75e-07
ENSGALG00000004156	1.10179	5.04668	37.3866	9.69e-10	8.29e-07
ENSGALG00000008656	1.08603	7.95629	37.0707	1.14e-09	9.28e-07
ENSGALG00000004167	1.08834	7.14843	36.7004	1.38e-09	1.07e-06
ENSGALG00000006355	1.09897	6.61461	35.3854	2.71e-09	2.01e-06
ENSGALG00000026231	1.33328	5.0293	35.1382	3.07e-09	2.19e-06
ENSGALG00000010171	1.0523	5.70617	33.9319	5.71e-09	3.91e-06
ENSGALG00000004029	1.01407	7.96233	33.6109	6.73e-09	4.43e-06
ENSGALG00000028354	1.12533	5.19705	32.9708	9.36e-09	5.93e-06
ENSGALG00000011954	1.2065	3.83975	32.821	1.01e-08	6.18e-06
ENSGALG00000027899	1.42585	3.15193	31.8332	1.68e-08	9.91e-06
ENSGALG00000014004	1.38741	3.57713	31.0412	2.53e-08	1.39e-05
ENSGALG00000023379	-2.30832	1.27641	31.06	2.5e-08	1.39e-05
ENSGALG00000016497	1.09217	4.46369	30.9701	2.62e-08	1.4e-05
ENSGALG00000008669	0.883148	6.92754	30.7107	3e-08	1.55e-05
ENSGALG00000002816	0.911797	8.86916	30.5827	3.2e-08	1.61e-05
ENSGALG00000001121	-1.11276	4.38553	30.043	4.23e-08	2.07e-05
ENSGALG00000004650	1.03477	5.57864	29.8046	4.78e-08	2.27e-05
ENSGALG00000003476	1.0098	5.6133	29.4471	5.75e-08	2.52e-05
ENSGALG00000013568	-1.17998	3.94643	29.5176	5.54e-08	2.52e-05
ENSGALG00000014213	0.85678	6.82311	29.4512	5.73e-08	2.52e-05
ENSGALG00000003129	1.03725	5.27576	28.8883	7.67e-08	3.28e-05
ENSGALG00000000898	1.1348	3.86917	28.0264	1.2e-07	4.99e-05
ENSGALG00000011295	1.08461	4.18261	27.771	1.37e-07	5.56e-05
ENSGALG00000004575	1.00974	5.93332	27.4737	1.59e-07	6.34e-05
ENSGALG00000006035	0.833531	8.967	26.8874	2.16e-07	8.2e-05
ENSGALG00000014456	1.61793	2.53293	26.9082	2.13e-07	8.2e-05
ENSGALG00000016665	1.13071	4.88783	26.77	2.29e-07	8.53e-05
ENSGALG00000002263	0.86612	6.14879	26.3242	2.89e-07	0.000104984
ENSGALG00000003267	0.980801	7.72801	26.2774	2.96e-07	0.000104984
ENSGALG00000006318	1.13798	3.53841	26.2457	3.01e-07	0.000104984
ENSGALG00000028796	-2.20361	0.648228	26.1252	3.2e-07	0.000109509
ENSGALG00000013869	0.848185	7.37571	25.8061	3.77e-07	0.000126049
ENSGALG00000017930	-0.981232	4.21415	25.7477	3.89e-07	0.000126049
ENSGALG00000028440	0.849483	8.32132	25.7412	3.9e-07	0.000126049
ENSGALG00000004736	0.900263	5.05889	25.6206	4.16e-07	0.000131689
ENSGALG00000013886	0.823015	5.78128	25.0641	5.55e-07	0.000172541
ENSGALG00000022815	1.90546	1.02048	24.8752	6.12e-07	0.000186905
ENSGALG00000008930	0.786175	6.15986	24.3455	8.05e-07	0.000233715
ENSGALG00000013698	1.45571	2.29861	24.318	8.17e-07	0.000233715
ENSGALG00000023436	1.67593	3.01419	24.3115	8.19e-07	0.000233715
ENSGALG00000028249	0.863021	8.27071	24.39	7.87e-07	0.000233715
ENSGALG00000001583	0.937745	4.97756	24.247	8.47e-07	0.000237716
ENSGALG00000000721	0.959601	6.82211	23.9718	9.78e-07	0.00026981
ENSGALG00000002712	-1.22591	5.16421	23.9186	1e-06	0.000272973
ENSGALG00000027076	0.936452	4.99436	23.8091	1.06e-06	0.000284436
ENSGALG00000011539	0.939475	4.23955	23.699	1.13e-06	0.000296545
ENSGALG00000028290	0.90337	5.9115	23.4525	1.28e-06	0.000331964
ENSGALG00000009579	1.97156	1.4102	23.126	1.52e-06	0.000378542
ENSGALG00000012348	0.829626	5.48331	23.1394	1.51e-06	0.000378542
ENSGALG00000015086	0.877938	5.61335	23.1145	1.53e-06	0.000378542
ENSGALG00000010870	-0.93773	6.87306	23.0782	1.56e-06	0.000380243
ENSGALG00000002467	1.93479	1.62493	23.005	1.62e-06	0.000387864
ENSGALG00000002894	1.10946	3.54976	22.9859	1.63e-06	0.000387864
ENSGALG00000013100	1.64417	1.44365	22.894	1.71e-06	0.000401284
ENSGALG00000003939	-0.7264	8.41566	22.7484	1.85e-06	0.000427016
ENSGALG00000002021	0.925398	5.53872	22.27	2.37e-06	0.0005036
ENSGALG00000004205	0.966597	4.50024	22.2653	2.37e-06	0.0005036
ENSGALG00000004496	0.958661	5.9332	22.2579	2.38e-06	0.0005036
ENSGALG00000008447	0.96854	3.90331	22.3445	2.28e-06	0.0005036
ENSGALG00000013865	0.79311	5.71094	22.3333	2.29e-06	0.0005036
ENSGALG00000016041	0.795547	6.76951	22.2778	2.36e-06	0.0005036
ENSGALG00000027596	1.69028	1.29008	22.2955	2.34e-06	0.0005036
ENSGALG00000029130	1.54369	2.16795	22.0441	2.66e-06	0.00055606
ENSGALG00000017902	-2.52163	-0.0688611	21.9352	2.82e-06	0.000581425
ENSGALG00000016443	0.785848	6.02543	21.8908	2.89e-06	0.000587957
ENSGALG00000005052	1.77052	1.38243	21.379	3.77e-06	0.00075872
ENSGALG00000010234	0.990203	3.933	21.2764	3.98e-06	0.000791143
ENSGALG00000006826	1.44717	2.66243	21.0091	4.57e-06	0.000899092
ENSGALG00000017034	0.725855	7.50292	20.8222	5.04e-06	0.000979977
ENSGALG00000014569	0.870073	4.51214	20.7876	5.13e-06	0.000986621
ENSGALG00000009001	0.746023	5.69333	20.7074	5.35e-06	0.00101738
ENSGALG00000001519	1.09352	3.62063	20.5899	5.69e-06	0.00103574
ENSGALG00000012357	0.742673	6.40695	20.6092	5.63e-06	0.00103574
ENSGALG00000021656	0.786541	6.7925	20.6303	5.57e-06	0.00103574
ENSGALG00000026565	0.746366	5.71276	20.6062	5.64e-06	0.00103574
ENSGALG00000020331	0.903086	5.48173	20.4125	6.24e-06	0.00112434
ENSGALG00000005095	1.14581	3.72059	20.2248	6.89e-06	0.00119345
ENSGALG00000006054	0.79411	5.85643	20.2195	6.9e-06	0.00119345
ENSGALG00000010032	0.826516	5.83769	20.248	6.8e-06	0.00119345
ENSGALG00000010491	0.790926	5.48025	20.2619	6.75e-06	0.00119345
ENSGALG00000014455	0.877175	4.68035	20.1116	7.31e-06	0.00124925
ENSGALG00000015433	1.08228	6.08375	20.0938	7.37e-06	0.00124925
ENSGALG00000006399	-0.845171	5.07957	20.0471	7.56e-06	0.00126758
ENSGALG00000013760	1.21031	3.74208	19.9587	7.91e-06	0.00131468
ENSGALG00000016495	-1.18187	2.59095	19.9135	8.1e-06	0.00133316
ENSGALG00000008044	0.781583	7.17231	19.8609	8.33e-06	0.00135732
ENSGALG00000012304	0.691368	8.16526	19.7544	8.81e-06	0.00142158
ENSGALG00000000804	1.02451	3.89476	19.6868	9.12e-06	0.00145899
ENSGALG00000012260	0.899724	4.10265	19.618	9.46e-06	0.00149846
ENSGALG00000005036	-0.780965	4.98286	19.5833	9.63e-06	0.00151197
ENSGALG00000006213	1.25467	2.40282	19.5436	9.83e-06	0.00152966
ENSGALG00000002710	1.25351	2.77023	19.4086	1.06e-05	0.00162688
ENSGALG00000004184	1.62331	1.10991	19.3879	1.07e-05	0.00162991
ENSGALG00000010381	0.794279	5.5485	19.2934	1.12e-05	0.00169744
ENSGALG00000011958	0.970999	4.07757	19.0354	1.28e-05	0.0019261
ENSGALG00000002766	2.398	-0.181429	18.4704	1.73e-05	0.00256771
ENSGALG00000029167	0.827595	5.49655	18.3761	1.81e-05	0.00267475
ENSGALG00000013846	0.792689	4.88016	18.3229	1.86e-05	0.00270387
ENSGALG00000026298	0.817741	4.69077	18.3244	1.86e-05	0.00270387
ENSGALG00000020805	0.756261	5.28477	18.2944	1.89e-05	0.00272159
ENSGALG00000011094	0.786102	5.61852	18.2094	1.98e-05	0.00282203
ENSGALG00000001872	0.902057	5.54985	18.1708	2.02e-05	0.00285607
ENSGALG00000004284	-0.806259	4.64536	18.0518	2.15e-05	0.00301532
ENSGALG00000008666	0.78941	6.2409	17.9013	2.33e-05	0.00321069
ENSGALG00000014718	-0.859287	7.78489	17.9014	2.33e-05	0.00321069
ENSGALG00000009840	0.669431	8.16443	17.8846	2.35e-05	0.00321311
ENSGALG00000006425	0.678664	8.43425	17.7772	2.48e-05	0.0033727
ENSGALG00000012247	-0.77621	8.30994	17.7312	2.54e-05	0.00342809
ENSGALG00000004597	0.834011	5.29266	17.4908	2.89e-05	0.00385955
ENSGALG00000011831	1.19404	2.77292	17.3906	3.04e-05	0.00403692
ENSGALG00000027845	0.843348	5.641	17.3495	3.11e-05	0.00409355
ENSGALG00000005383	0.849157	4.15539	17.2393	3.3e-05	0.00430471
ENSGALG00000001938	0.728922	5.50774	17.2224	3.33e-05	0.00431043
ENSGALG00000015004	0.787683	5.48145	17.1815	3.4e-05	0.00437105
ENSGALG00000027983	0.915633	5.83883	17.0738	3.6e-05	0.0045914
ENSGALG00000011863	0.688491	5.61605	16.9997	3.74e-05	0.00473882
ENSGALG00000027566	-2.31231	0.220094	16.9742	3.79e-05	0.0047675
ENSGALG00000004169	0.786062	5.97306	16.9009	3.94e-05	0.0049192
ENSGALG00000013892	0.747326	6.97906	16.7668	4.23e-05	0.00524108
ENSGALG00000002783	0.664395	8.01967	16.7473	4.27e-05	0.00525709
ENSGALG00000003419	0.70023	6.82726	16.6997	4.38e-05	0.00534971
ENSGALG00000012915	0.718798	5.67874	16.6737	4.44e-05	0.00534971
ENSGALG00000019003	1.22328	1.92495	16.6829	4.42e-05	0.00534971
ENSGALG00000009788	1.14631	2.28255	16.6547	4.48e-05	0.00536565
ENSGALG00000007557	0.697576	6.31389	16.6254	4.55e-05	0.00541128
ENSGALG00000014072	1.03935	3.30543	16.5525	4.73e-05	0.00558455
ENSGALG00000005714	0.808797	5.85724	16.4488	5e-05	0.00585825
ENSGALG00000003067	0.746111	4.60684	16.3441	5.28e-05	0.0061488
ENSGALG00000015941	1.14117	3.41086	16.2674	5.5e-05	0.00635935
ENSGALG00000006050	0.688947	6.00381	16.196	5.71e-05	0.00655942
ENSGALG00000003371	0.841129	5.47303	16.1018	6e-05	0.00680241
ENSGALG00000011522	1.24407	1.71687	16.1021	6e-05	0.00680241
ENSGALG00000007056	-0.703196	6.60652	16.0695	6.11e-05	0.00687385
ENSGALG00000027719	2.25362	-0.130325	15.9705	6.43e-05	0.00719557
ENSGALG00000006207	0.690628	5.35098	15.696	7.44e-05	0.00826513
ENSGALG00000009055	1.28206	1.56069	15.6254	7.72e-05	0.00852382
ENSGALG00000015526	-1.22767	1.88036	15.5751	7.93e-05	0.00869766
ENSGALG00000007963	-0.670512	6.23555	15.4378	8.53e-05	0.00929351
ENSGALG00000001516	0.628898	6.61801	15.3665	8.85e-05	0.00954681
ENSGALG00000006143	0.835511	4.11934	15.3512	8.93e-05	0.00954681
ENSGALG00000013754	0.665682	5.61846	15.3578	8.9e-05	0.00954681
ENSGALG00000009397	-0.889346	3.62798	15.3298	9.03e-05	0.00959582
ENSGALG00000006056	1.06368	3.22824	15.2437	9.45e-05	0.00986523
ENSGALG00000006323	1.17943	1.93399	15.2234	9.55e-05	0.00986523
ENSGALG00000008368	0.787164	3.96954	15.2297	9.52e-05	0.00986523
ENSGALG00000014697	0.740447	5.81352	15.2413	9.46e-05	0.00986523
ENSGALG00000017165	0.630079	6.18059	15.2197	9.57e-05	0.00986523
ENSGALG00000015902	-1.1407	1.85854	15.1853	9.75e-05	0.00998642
ENSGALG00000002219	0.690832	5.61718	15.1503	9.93e-05	0.0101126
ENSGALG00000026133	0.641158	5.7001	15.0677	0.000103725	0.0104408
ENSGALG00000027696	1.17034	3.82207	15.0745	0.000103349	0.0104408
ENSGALG00000013024	0.610222	6.70666	15.0041	0.000107278	0.010673
ENSGALG00000016737	0.703447	5.37379	15.0091	0.000106995	0.010673
ENSGALG00000006743	-0.833907	5.152	14.9581	0.000109924	0.0108363
ENSGALG00000009856	0.614156	6.40272	14.9536	0.000110187	0.0108363
ENSGALG00000003743	0.862505	4.01708	14.8527	0.000116239	0.0113662
ENSGALG00000021355	0.838377	4.0332	14.8189	0.000118341	0.011506
ENSGALG00000015467	1.28899	2.74483	14.7299	0.000124062	0.0119941
ENSGALG00000015463	1.06877	3.89616	14.7151	0.000125044	0.0120211
ENSGALG00000014944	0.708476	4.35653	14.6843	0.0001271	0.0121505
ENSGALG00000007485	0.808838	3.97123	14.6313	0.000130726	0.0124277
ENSGALG00000007357	0.751173	5.13122	14.6048	0.000132574	0.0125337
ENSGALG00000010175	0.662217	4.94002	14.5787	0.000134429	0.0126083
ENSGALG00000023834	-1.49286	1.1696	14.5729	0.000134836	0.0126083
ENSGALG00000027959	-1.96501	2.80976	14.5218	0.000138544	0.0128846
ENSGALG00000004562	0.847232	3.54968	14.4722	0.000142244	0.013052
ENSGALG00000011542	0.679571	4.87712	14.4812	0.000141563	0.013052
ENSGALG00000026326	0.689311	5.61151	14.4671	0.000142632	0.013052
ENSGALG00000000251	0.722041	4.32164	14.4163	0.000146531	0.0131342
ENSGALG00000009047	0.766712	4.37069	14.4055	0.000147368	0.0131342
ENSGALG00000010836	0.931744	3.84333	14.4128	0.000146798	0.0131342
ENSGALG00000011842	0.693109	4.54812	14.4302	0.000145448	0.0131342
ENSGALG00000029037	0.76177	5.10697	14.4261	0.000145765	0.0131342
ENSGALG00000006818	-0.680503	6.64519	14.3814	0.000149269	0.0132347
ENSGALG00000006642	0.749712	5.66826	14.3355	0.000152953	0.013432
ENSGALG00000016106	0.73373	4.28605	14.3341	0.000153064	0.013432
ENSGALG00000015310	0.858417	3.55103	14.313	0.00015479	0.0135141
ENSGALG00000014551	0.639897	6.37319	14.2957	0.000156221	0.0135698
ENSGALG00000005206	0.686653	6.13873	14.2542	0.0001597	0.0137326
ENSGALG00000025958	-1.83617	3.05786	14.2598	0.000159233	0.0137326
ENSGALG00000013625	1.2527	1.3968	14.1929	0.000164993	0.0141168
ENSGALG00000026692	0.639372	5.75408	14.0904	0.000174227	0.0148327
ENSGALG00000020092	0.682467	4.98146	14.0789	0.000175301	0.0148502
ENSGALG00000010882	0.744251	5.44618	14.0473	0.000178266	0.015027
ENSGALG00000009758	1.70039	0.489965	14.0057	0.000182257	0.0152881
ENSGALG00000002262	0.644669	5.01517	13.9539	0.000187349	0.0156386
ENSGALG00000011889	0.617821	6.2833	13.8814	0.000194719	0.0161749
ENSGALG00000000889	0.610931	7.23566	13.8332	0.000199774	0.0165147
ENSGALG00000027973	2.3759	-0.595772	13.8089	0.000202372	0.016649
ENSGALG00000008925	0.926441	3.30669	13.759	0.000207828	0.017016
ENSGALG00000006083	-0.871435	3.69271	13.7434	0.000209557	0.0170759
ENSGALG00000002843	0.709491	4.39574	13.7117	0.000213126	0.0172316
ENSGALG00000003412	-0.588533	6.68474	13.6997	0.000214489	0.0172316
ENSGALG00000015399	-1.4163	2.19767	13.7041	0.000213986	0.0172316
ENSGALG00000005650	-0.764987	3.96243	13.6735	0.000217504	0.0173922
ENSGALG00000008376	0.650548	4.9575	13.6564	0.000219492	0.0174695
ENSGALG00000012259	0.689142	5.26236	13.6048	0.000225612	0.0178735
ENSGALG00000015286	0.6029	8.48907	13.5931	0.000227019	0.0179021
ENSGALG00000001624	0.818439	3.82524	13.5403	0.000233499	0.0183286
ENSGALG00000011448	0.662612	4.74853	13.4521	0.000244726	0.0191221
ENSGALG00000000523	-0.723114	4.87038	13.3955	0.000252234	0.0195304
ENSGALG00000021230	0.733137	3.97522	13.4015	0.000251418	0.0195304
ENSGALG00000000169	0.683157	4.57435	13.3026	0.000265034	0.0203375
ENSGALG00000024398	0.600962	6.81742	13.3053	0.00026466	0.0203375
ENSGALG00000023702	1.03596	2.57416	13.2728	0.000269288	0.0205717
ENSGALG00000008494	-0.770116	4.98522	13.2198	0.000277001	0.0210669
ENSGALG00000002302	0.691839	6.17374	13.154	0.000286905	0.0216278
ENSGALG00000004970	2.26129	-0.463321	13.1601	0.00028597	0.0216278
ENSGALG00000000634	0.774032	4.60737	13.1372	0.000289492	0.0216917
ENSGALG00000001701	0.590169	6.33855	13.132	0.000290288	0.0216917
ENSGALG00000004179	0.720544	4.35454	13.089	0.000297033	0.0220993
ENSGALG00000004918	1.21848	1.43741	13.0521	0.000302943	0.0224414
ENSGALG00000006586	0.692896	4.20661	13.025	0.000307354	0.02267
ENSGALG00000009014	0.636625	4.88969	12.9717	0.000316228	0.0232244
ENSGALG00000003492	0.697402	4.16149	12.9476	0.000320324	0.0233255
ENSGALG00000004564	-0.631773	5.65618	12.945	0.000320771	0.0233255
ENSGALG00000013502	0.696363	4.51553	12.9397	0.000321694	0.0233255
ENSGALG00000003574	0.642836	4.84358	12.9099	0.000326852	0.0235004
ENSGALG00000010373	1.15497	1.60373	12.9104	0.000326767	0.0235004
ENSGALG00000003775	-0.848562	5.52286	12.8659	0.000334624	0.0239585
ENSGALG00000015791	0.692789	4.52484	12.7989	0.000346817	0.0246254
ENSGALG00000023146	-0.655035	5.42142	12.8039	0.000345896	0.0246254
ENSGALG00000005487	0.654348	4.8531	12.7417	0.00035759	0.0252855
ENSGALG00000015865	0.550348	6.90912	12.6915	0.00036732	0.0258666
ENSGALG00000009071	0.655692	4.63272	12.643	0.000376983	0.0264383
ENSGALG00000010129	0.733928	5.57967	12.6293	0.000379748	0.0265235
ENSGALG00000027175	2.05803	-0.429431	12.5496	0.000396284	0.0275659
ENSGALG00000011127	-0.618935	6.50563	12.519	0.00040284	0.0279085
ENSGALG00000028506	-0.550392	6.37761	12.4579	0.000416219	0.0287191
ENSGALG00000003734	0.637182	5.32093	12.4268	0.000423227	0.0290854
ENSGALG00000003706	0.677899	8.69979	12.3812	0.000433668	0.0294633
ENSGALG00000008265	0.650142	5.38474	12.3837	0.000433093	0.0294633
ENSGALG00000014936	0.592608	5.2574	12.3803	0.000433892	0.0294633
ENSGALG00000004571	0.669729	7.23964	12.3643	0.000437614	0.0295986
ENSGALG00000006342	0.680687	4.49576	12.346	0.000441933	0.0297731
ENSGALG00000011291	0.646517	4.61927	12.3085	0.000450907	0.030023
ENSGALG00000012154	0.603528	6.7375	12.3142	0.000449519	0.030023
ENSGALG00000028273	-1.09233	1.94269	12.317	0.000448859	0.030023
ENSGALG00000027428	-1.01174	3.67444	12.3012	0.000452678	0.0300242
ENSGALG00000000999	0.798987	3.32772	12.2663	0.000461203	0.0301744
ENSGALG00000007291	0.631635	4.67599	12.2755	0.000458956	0.0301744
ENSGALG00000007860	0.612465	4.9913	12.2756	0.000458931	0.0301744
ENSGALG00000012355	0.625616	4.79464	12.2631	0.000461997	0.0301744
ENSGALG00000005208	-0.739107	5.39242	12.248	0.000465756	0.0302668
ENSGALG00000008323	1.07651	1.78591	12.2432	0.000466949	0.0302668
ENSGALG00000020615	3.01432	-1.13125	12.2273	0.000470956	0.0304113
ENSGALG00000006860	0.604486	5.52379	12.2132	0.000474515	0.0305259
ENSGALG00000027524	0.790883	4.00085	12.1853	0.000481667	0.03087
ENSGALG00000011870	0.602886	8.29007	12.0803	0.00050958	0.0325371
ENSGALG00000001174	0.725147	3.71048	12.0452	0.000519256	0.0329495
ENSGALG00000019696	2.26032	-0.679043	12.0429	0.000519891	0.0329495
ENSGALG00000006809	0.944726	2.44212	12.035	0.000522115	0.0329684
ENSGALG00000023950	-0.625937	4.8549	12.0084	0.000529609	0.0333187
ENSGALG00000006165	1.19943	1.5328	11.9588	0.000543888	0.0338704
ENSGALG00000008475	-0.601735	5.95303	11.9682	0.000541159	0.0338704
ENSGALG00000013348	0.632135	5.20861	11.9506	0.000546296	0.0338704
ENSGALG00000014883	0.974954	2.31344	11.9572	0.000544368	0.0338704
ENSGALG00000002234	0.66641	6.62651	11.9325	0.000551643	0.0340784
ENSGALG00000003220	0.546972	7.78104	11.8598	0.000573576	0.0351108
ENSGALG00000008312	-0.720034	4.94839	11.8568	0.000574511	0.0351108
ENSGALG00000020320	0.929456	2.92424	11.8639	0.000572326	0.0351108
ENSGALG00000000657	0.657929	6.0319	11.8357	0.000581064	0.0351348
ENSGALG00000006335	0.934295	3.7391	11.8417	0.000579198	0.0351348
ENSGALG00000012827	0.587887	5.26871	11.8388	0.000580091	0.0351348
ENSGALG00000015192	1.05167	3.07043	11.7614	0.000604722	0.0364366
ENSGALG00000004928	0.66457	5.74822	11.7347	0.000613444	0.0368325
ENSGALG00000008837	0.584559	7.57072	11.6972	0.000625948	0.0371918
ENSGALG00000009063	2.2045	-0.0321795	11.7084	0.000622179	0.0371918
ENSGALG00000022892	0.919418	3.20539	11.6987	0.000625424	0.0371918
ENSGALG00000028716	1.39139	1.15333	11.6376	0.000646305	0.0382684
ENSGALG00000026222	0.959274	2.88415	11.6301	0.00064892	0.0382908
ENSGALG00000005658	0.628241	4.57616	11.6164	0.000653735	0.0384423
ENSGALG00000009915	0.614472	4.88127	11.5889	0.000663468	0.038881
ENSGALG00000001182	-0.585391	6.66843	11.559	0.00067421	0.0393757
ENSGALG00000013741	0.811082	3.75091	11.5109	0.000691884	0.0402704
ENSGALG00000015289	0.604675	4.86021	11.4736	0.000705921	0.0409482
ENSGALG00000002651	1.22295	1.49018	11.4161	0.000728122	0.0420933
ENSGALG00000010243	0.545431	6.65874	11.3682	0.000747107	0.0430454
ENSGALG00000028803	0.986129	2.52258	11.3512	0.000753975	0.0432954
ENSGALG00000004040	0.685512	4.75178	11.3367	0.000759914	0.0434905
ENSGALG00000006388	0.540512	7.58709	11.3188	0.000767257	0.043619
ENSGALG00000008306	-1.1033	2.26424	11.321	0.000766372	0.043619
ENSGALG00000005588	0.662121	5.19178	11.3041	0.000773346	0.0438195
ENSGALG00000006078	0.729446	3.54565	11.2213	0.000808631	0.0453749
ENSGALG00000010036	0.808148	3.25477	11.223	0.000807898	0.0453749
ENSGALG00000022817	2.17416	-0.736279	11.221	0.00080875	0.0453749
ENSGALG00000002829	0.80872	3.82773	11.1984	0.000818663	0.0457809
ENSGALG00000004150	0.864184	3.4412	11.1563	0.000837486	0.0465755
ENSGALG00000020985	1.01916	2.36929	11.1544	0.000838315	0.0465755
ENSGALG00000001335	0.56646	5.14352	11.1215	0.000853312	0.0471028
ENSGALG00000014899	0.68593	3.78658	11.1222	0.000853008	0.0471028
ENSGALG00000008420	0.766703	3.98439	11.1129	0.000857291	0.0471703
ENSGALG00000004113	0.817311	5.61592	11.0757	0.000874642	0.047313
ENSGALG00000004859	0.509404	7.77824	11.0882	0.000868766	0.047313
ENSGALG00000011941	0.599767	4.74688	11.0815	0.000871913	0.047313
ENSGALG00000015313	0.647342	4.08122	11.0982	0.000864113	0.047313
ENSGALG00000026665	-1.254	1.32808	11.081	0.000872176	0.047313
ENSGALG00000028305	-1.32496	1.31183	11.0719	0.000876474	0.047313
ENSGALG00000008304	1.09618	3.01904	11.0569	0.000883589	0.0475471
ENSGALG00000017186	0.514757	7.71461	11.03	0.000896509	0.0480911
ENSGALG00000001532	-1.47562	0.206131	10.9987	0.000911744	0.0487555
ENSGALG00000000771	0.600987	4.88314	10.9787	0.000921646	0.0488601
ENSGALG00000006956	0.584109	5.03018	10.9784	0.000921815	0.0488601
ENSGALG00000021226	0.647046	4.15654	10.9775	0.000922266	0.0488601
ENSGALG00000004414	2.49846	-0.755441	10.9691	0.000926426	0.048929
ENSGALG00000003606	2.89041	-1.21595	10.9408	0.000940689	0.0493775
ENSGALG00000019147	1.51966	0.892789	10.9464	0.000937882	0.0493775
ENSGALG00000006283	0.678463	4.79813	10.9256	0.000948431	0.0495665
ENSGALG00000008614	0.540572	5.7868	10.9224	0.000950083	0.0495665

## Sheet: Non-infected
Gene ID	logFC	logCPM	LR	P-Value	FDR
ENSGALG00000014713	2.44764	3.49833	66.5723	3.37e-16	5.77e-12
ENSGALG00000013529	-1.23611	4.91026	34.2498	4.85e-09	4.15e-05
ENSGALG00000027899	-1.41676	3.86437	33.1955	8.33e-09	4.75e-05
ENSGALG00000016249	-1.33557	3.02802	30.4721	3.39e-08	0.000144897
ENSGALG00000004898	-0.761493	6.92051	28.5115	9.31e-08	0.000318775
ENSGALG00000003348	-1.23133	2.90435	25.0215	5.67e-07	0.00161692
ENSGALG00000024398	-0.967513	7.47087	24.7183	6.64e-07	0.00162199
ENSGALG00000026095	-1.46874	1.8506	23.6143	1.18e-06	0.00251784
ENSGALG00000026592	-0.838115	11.9356	21.249	4.03e-06	0.00766866
ENSGALG00000025590	1.81744	3.21919	20.7927	5.12e-06	0.00875737
ENSGALG00000028145	-0.802209	4.45653	20.222	6.9e-06	0.0107271
ENSGALG00000003115	-1.66405	1.73013	19.8304	8.46e-06	0.0111395
ENSGALG00000004167	-0.743688	7.00372	19.9258	8.05e-06	0.0111395
ENSGALG00000000436	-1.53612	1.55731	19.3762	1.07e-05	0.0131196
ENSGALG00000025666	0.771427	8.54799	18.9636	1.33e-05	0.0151997
ENSGALG00000002318	-2.60525	-0.399692	17.6486	2.66e-05	0.0267461
ENSGALG00000029013	2.06867	0.650459	17.7152	2.57e-05	0.0267461
ENSGALG00000024272	-1.43464	4.45093	17.0925	3.56e-05	0.0338454
ENSGALG00000005016	1.1431	2.07258	16.1907	5.73e-05	0.0490053
ENSGALG00000028358	-0.654781	5.6314	16.2461	5.56e-05	0.0490053
