# Supplementary material for: Allele-Specific Expression of CD4+ T Cells in Response to Marek’s Disease Virus Infection
Source: Genes (Basel). 2019 Sep 17;10(9):718. doi: 10.3390/genes10090718 (PMC6770979; doi:10.3390/genes10090718)
Supplement: Supplementary file 1 [file genes-10-00718-s001.zip › Supplementary Files/Table S5.xlsx]

## Sheet: Sheet1
Groups	Gene ID	Gene name	LogFC	FDR	Chromosome	Position	Reference	Alternative	Variation	Amino acids	Codons	Existing variation
63×72 I vs 63×72 N	ENSGALG00000006264	KMT2C	-0.473917	0.0461085	2	6531370	A	G	3_prime_UTR_variant	-	-	rs316562449
	ENSGALG00000012138	SEPT7	0.562622	0.0222785	2	47492936	C	A	splice_acceptor_variant	-	-	rs315462862
	ENSGALG00000028249	MCL1	1.05703	2.67e-08	25	1513277	T	A	intron_variant	-	-	rs14684304
72×63 I vs 72×63 N	ENSGALG00000002783	SLC43A2	-0.717856	0.000941225	19	5314826	G	A	intron_variant	-	-	rs13574958
	ENSGALG00000003304	CRTC1	-0.650312	0.00234074	28	3587863	A	G	intron_variant	-	-	rs312363020
			-0.650312	0.00234074	28	3587992	C	G	intron_variant	-	-	rs313690377
	ENSGALG00000003572	ARHGEF18	0.805199	0.00029792	28	3845093	T	C	synonymous_variant	E	GAA/GAG	rs316401391
	ENSGALG00000003863	P2RX7	0.590372	0.00943535	15	5415719	T	C	intron_variant	-	-	rs731078622
	ENSGALG00000005492	NBEAL2	-0.643664	0.0101666	2	3852389	A	T	intron_variant	-	-	rs313092964
	ENSGALG00000006035	PDE3B	-0.783346	8.85e-05	5	9917638	T	A	intron_variant	-	-	rs15660867
	ENSGALG00000006340	FAM38A	-0.731752	0.00315667	11	17910056	T	C	downstream_gene_variant	-	-	rs313118836
	ENSGALG00000006355	SPTY2D1	-1.04514	1.81e-07	5	11976535	A	C	intron_variant	-	-	rs14516244
	ENSGALG00000007023	PRKAR2A	-0.522946	0.0220798	12	11742958	C	T	intron_variant	-	-	rs736508761
	ENSGALG00000007672	PPFIA1	0.526368	0.037215	5	17161794	G	A	synonymous_variant	E	GAG/GAA	rs733761270
	ENSGALG00000008656	ICOS	-0.737603	0.000266757	7	12888420	G	A	intron_variant	-	-	rs13737427
	ENSGALG00000008669	CD28	-0.845095	1.11e-05	7	12946031	T	C	intron_variant	-	-	rs316749723
	ENSGALG00000009385	CAPZA2	0.701264	0.00521059	1	24744022	A	C	3_prime_UTR_variant	-	-	rs15212664
	ENSGALG00000010973	TRA2A	0.505816	0.0263145	2	31432497	G	A	intron_variant	-	-	rs15938206
	ENSGALG00000011209	EVL	0.687916	0.00101666	5	48366621	C	A	intron_variant	-	-	rs315479591
	ENSGALG00000012747	NEDD9	0.525474	0.0279624	2	63195211	C	T	synonymous_variant	D	GAC/GAT	rs317981749
			0.525474	0.0279624	2	63197794	C	T	synonymous_variant	I	ATC/ATT	rs316804937
	ENSGALG00000013683	ARID1B	-0.530515	0.0139421	3	50694251	A	G	synonymous_variant	P	CCA/CCG	rs316001602
	ENSGALG00000014786	PIK3R1	1.00643	0.0013763	Z	21515269	T	C	downstream_gene_variant	-	-	rs314187747
	ENSGALG00000014981	COX17	0.823804	0.00594319	1	79591563	A	G	5_prime_UTR_variant	-	-	rs312892773
	ENSGALG00000015775	UBE2J1	-0.563584	0.0279054	3	75114084	T	C	downstream_gene_variant	-	-	rs318006903
	ENSGALG00000016038	ADAM33	0.619337	0.00240476	4	89097769	G	A	intron_variant	-	-	rs14505563
	ENSGALG00000016231	DDX3X	0.848722	5.92e-05	1	111373366	A	G	intron_variant	-	-	rs313313323
	ENSGALG00000022891	B4GALT3	-0.721242	0.00121542	1	80067014	A	G	synonymous_variant	D	GAT/GAC	rs315989627
	ENSGALG00000028326	HSD11B2L	0.536866	0.0178511	11	1365282	A	G	3_prime_UTR_variant	-	-	rs14957970
63×72 I vs 72×63 I	ENSGALG00000006035	PDE3B	0.833531	8.2e-05	5	9934380	C	A	intron_variant	-	-	rs14514341
			0.833531	8.2e-05	5	9934381	A	T	intron_variant	-	-	rs14514342
			0.833531	8.2e-05	5	9940233	T	C	intron_variant	-	-	rs315161673
	ENSGALG00000009052	LBH	1.35701	2.51e-08	3	7983043	T	C	intron_variant	-	-	rs314156792
	ENSGALG00000009397	LRRIQ4	-0.889346	0.00959582	9	19398350	A	C	downstream_gene_variant	-	-	rs15982150
	ENSGALG00000009840	TBK1	0.669431	0.00321311	1	33599445	A	C	upstream_gene_variant	-	-	rs13750200
	ENSGALG00000012364	PPIL4	1.50512	5.1e-13	3	47392907	C	T	downstream_gene_variant	-	-	rs312528317
	ENSGALG00000015289	ARMC2	0.604675	0.0409482	3	66563684	G	A	intron_variant	-	-	rs738132540
			0.604675	0.0409482	3	66565204	G	A	intron_variant	-	-	rs312862060
	ENSGALG00000015351	CBLB	1.17308	2.42e-07	1	86158097	T	C	synonymous_variant	V	GTA/GTG	rs14854704
	ENSGALG00000026298	SERTAD2	0.817741	0.00270387	3	9705266	C	G	upstream_gene_variant	-	-	rs317066535
	ENSGALG00000028249	MCL1	0.863021	0.000233715	25	1514367	A	G	intron_variant	-	-	rs14684305
	ENSGALG00000028440	GNA13	0.849483	0.000126049	18	8045797	G	A	intron_variant	-	-	rs312705394
63×72 N vs 72×63 N	-	-			-	-	-	-	-	-	-	-
