# Supplementary material for: Allele-Specific Expression of CD4+ T Cells in Response to Marek’s Disease Virus Infection
Source: Genes (Basel). 2019 Sep 17;10(9):718. doi: 10.3390/genes10090718 (PMC6770979; doi:10.3390/genes10090718)
Supplement: Supplementary file 1 [file genes-10-00718-s001.zip › Supplementary Files/Table S6.xlsx]

## Sheet: Sheet1
List of ASE genes
ENSGALG00000000685
ENSGALG00000000693
ENSGALG00000000699
ENSGALG00000000870
ENSGALG00000001226
ENSGALG00000001364
ENSGALG00000001725
ENSGALG00000001939
ENSGALG00000001948
ENSGALG00000001962
ENSGALG00000002237
ENSGALG00000002414
ENSGALG00000002478
ENSGALG00000002531
ENSGALG00000002559
ENSGALG00000002583
ENSGALG00000002606
ENSGALG00000002643
ENSGALG00000002783
ENSGALG00000002850
ENSGALG00000002971
ENSGALG00000002984
ENSGALG00000002990
ENSGALG00000003149
ENSGALG00000003304
ENSGALG00000003389
ENSGALG00000003428
ENSGALG00000003572
ENSGALG00000003652
ENSGALG00000003693
ENSGALG00000003717
ENSGALG00000003774
ENSGALG00000003792
ENSGALG00000003818
ENSGALG00000003857
ENSGALG00000003863
ENSGALG00000004060
ENSGALG00000004088
ENSGALG00000004123
ENSGALG00000004143
ENSGALG00000004170
ENSGALG00000004295
ENSGALG00000004324
ENSGALG00000004410
ENSGALG00000004416
ENSGALG00000004477
ENSGALG00000004542
ENSGALG00000004578
ENSGALG00000004587
ENSGALG00000005030
ENSGALG00000005192
ENSGALG00000005492
ENSGALG00000005518
ENSGALG00000005550
ENSGALG00000005869
ENSGALG00000005998
ENSGALG00000006017
ENSGALG00000006035
ENSGALG00000006264
ENSGALG00000006303
ENSGALG00000006340
ENSGALG00000006355
ENSGALG00000006480
ENSGALG00000006883
ENSGALG00000006895
ENSGALG00000006902
ENSGALG00000006949
ENSGALG00000007023
ENSGALG00000007076
ENSGALG00000007272
ENSGALG00000007528
ENSGALG00000007672
ENSGALG00000007769
ENSGALG00000007849
ENSGALG00000007903
ENSGALG00000008169
ENSGALG00000008238
ENSGALG00000008497
ENSGALG00000008656
ENSGALG00000008669
ENSGALG00000008677
ENSGALG00000008978
ENSGALG00000009348
ENSGALG00000009365
ENSGALG00000009385
ENSGALG00000009402
ENSGALG00000009428
ENSGALG00000009474
ENSGALG00000009698
ENSGALG00000009771
ENSGALG00000009941
ENSGALG00000009943
ENSGALG00000009961
ENSGALG00000009968
ENSGALG00000010026
ENSGALG00000010361
ENSGALG00000010439
ENSGALG00000010441
ENSGALG00000010665
ENSGALG00000010702
ENSGALG00000010774
ENSGALG00000010973
ENSGALG00000011153
ENSGALG00000011209
ENSGALG00000012056
ENSGALG00000012103
ENSGALG00000012109
ENSGALG00000012135
ENSGALG00000012138
ENSGALG00000012304
ENSGALG00000012422
ENSGALG00000012747
ENSGALG00000012830
ENSGALG00000013352
ENSGALG00000013371
ENSGALG00000013505
ENSGALG00000013628
ENSGALG00000013640
ENSGALG00000013683
ENSGALG00000014127
ENSGALG00000014277
ENSGALG00000014561
ENSGALG00000014567
ENSGALG00000014598
ENSGALG00000014754
ENSGALG00000014786
ENSGALG00000014981
ENSGALG00000015286
ENSGALG00000015289
ENSGALG00000015607
ENSGALG00000015775
ENSGALG00000015776
ENSGALG00000015803
ENSGALG00000016017
ENSGALG00000016022
ENSGALG00000016038
ENSGALG00000016040
ENSGALG00000016172
ENSGALG00000016231
ENSGALG00000016271
ENSGALG00000016386
ENSGALG00000016406
ENSGALG00000016410
ENSGALG00000016687
ENSGALG00000016739
ENSGALG00000016799
ENSGALG00000017249
ENSGALG00000020002
ENSGALG00000021139
ENSGALG00000021552
ENSGALG00000022891
ENSGALG00000023437
ENSGALG00000023686
ENSGALG00000024097
ENSGALG00000025240
ENSGALG00000025338
ENSGALG00000025550
ENSGALG00000026412
ENSGALG00000026782
ENSGALG00000027354
ENSGALG00000027401
ENSGALG00000028249
ENSGALG00000028326
ENSGALG00000028984
ENSGALG00000010770
ENSGALG00000007128
ENSGALG00000004661
ENSGALG00000007579
ENSGALG00000007564
ENSGALG00000012364
ENSGALG00000016433
ENSGALG00000012015
ENSGALG00000012208
ENSGALG00000023616
ENSGALG00000009397
ENSGALG00000027650
ENSGALG00000004798
ENSGALG00000004816
ENSGALG00000023806
ENSGALG00000021812
ENSGALG00000000694
ENSGALG00000015355
ENSGALG00000016173
ENSGALG00000010704
ENSGALG00000009052
ENSGALG00000006840
ENSGALG00000003645
ENSGALG00000028440
ENSGALG00000003907
ENSGALG00000015351
ENSGALG00000027365
ENSGALG00000013350
ENSGALG00000001377
ENSGALG00000009840
ENSGALG00000016169
ENSGALG00000026298
ENSGALG00000013224
ENSGALG00000005538
ENSGALG00000002739
ENSGALG00000000600
ENSGALG00000001385
ENSGALG00000006753
ENSGALG00000013738
ENSGALG00000010127
ENSGALG00000003920
ENSGALG00000000055
ENSGALG00000010806
ENSGALG00000007479
ENSGALG00000002734
ENSGALG00000003079
ENSGALG00000001577
ENSGALG00000004583
ENSGALG00000000701
ENSGALG00000008597
ENSGALG00000008567
ENSGALG00000011106
ENSGALG00000000056
ENSGALG00000006897
ENSGALG00000010811
ENSGALG00000002786
ENSGALG00000003396
ENSGALG00000001563
ENSGALG00000007723
ENSGALG00000005868
ENSGALG00000027603
ENSGALG00000003750
ENSGALG00000027085
ENSGALG00000026565
ENSGALG00000024378
ENSGALG00000014213
ENSGALG00000028872
ENSGALG00000011254
ENSGALG00000019570
ENSGALG00000013086
ENSGALG00000013624
ENSGALG00000010725
ENSGALG00000026167
ENSGALG00000005535
ENSGALG00000023485
ENSGALG00000012533
ENSGALG00000012545
ENSGALG00000007650
ENSGALG00000012992
ENSGALG00000004931
ENSGALG00000005508
ENSGALG00000010987
ENSGALG00000000453
ENSGALG00000002922
ENSGALG00000005459
ENSGALG00000007307
ENSGALG00000025787
ENSGALG00000001580
ENSGALG00000001571
ENSGALG00000006731
ENSGALG00000005870
ENSGALG00000017810
ENSGALG00000004934
ENSGALG00000010131
ENSGALG00000006342
ENSGALG00000023691
ENSGALG00000002725
ENSGALG00000003067
ENSGALG00000023868
ENSGALG00000027370
ENSGALG00000027185
ENSGALG00000027326
ENSGALG00000011937
ENSGALG00000027402
