# Supplementary material for: Allele-Specific Expression of CD4+ T Cells in Response to Marek’s Disease Virus Infection
Source: Genes (Basel). 2019 Sep 17;10(9):718. doi: 10.3390/genes10090718 (PMC6770979; doi:10.3390/genes10090718)
Supplement: Supplementary file 1 [file genes-10-00718-s001.zip › Supplementary Files/Table S7.xlsx]

## Sheet: Sheet1
Annotation Cluster 1	Enrichment Score: 1.64
Category	Term	Count	%	PValue
GOTERM_BP_FAT	GO:0050863~regulation of T cell activation	7	2.83401	8.9529e-05
GOTERM_BP_FAT	GO:0051249~regulation of lymphocyte activation	7	2.83401	0.000133088
GOTERM_BP_FAT	GO:0002694~regulation of leukocyte activation	7	2.83401	0.000191975
GOTERM_BP_FAT	GO:0050865~regulation of cell activation	7	2.83401	0.000300547
GOTERM_BP_FAT	GO:0050870~positive regulation of T cell activation	6	2.42915	0.000408496
GOTERM_BP_FAT	GO:0051251~positive regulation of lymphocyte activation	6	2.42915	0.000528645
GOTERM_BP_FAT	GO:0002696~positive regulation of leukocyte activation	6	2.42915	0.000673604
GOTERM_BP_FAT	GO:0050867~positive regulation of cell activation	6	2.42915	0.000846456
GOTERM_CC_FAT	GO:0009897~external side of plasma membrane	6	2.42915	0.00110171
GOTERM_BP_FAT	GO:0046634~regulation of alpha-beta T cell activation	4	1.61943	0.00264912
GOTERM_CC_FAT	GO:0009986~cell surface	7	2.83401	0.00311185
GOTERM_BP_FAT	GO:0002684~positive regulation of immune system process	6	2.42915	0.00452467
GOTERM_BP_FAT	GO:0046637~regulation of alpha-beta T cell differentiation	3	1.21457	0.0130556
GOTERM_BP_FAT	GO:0002521~leukocyte differentiation	5	2.02429	0.0165459
GOTERM_BP_FAT	GO:0046635~positive regulation of alpha-beta T cell activation	3	1.21457	0.0218521
GOTERM_BP_FAT	GO:0030097~hemopoiesis	6	2.42915	0.0232275
GOTERM_BP_FAT	GO:0048534~hemopoietic or lymphoid organ development	6	2.42915	0.0357031
GOTERM_BP_FAT	GO:0045580~regulation of T cell differentiation	3	1.21457	0.0404506
GOTERM_BP_FAT	GO:0002520~immune system development	6	2.42915	0.0425202
GOTERM_BP_FAT	GO:0045321~leukocyte activation	5	2.02429	0.0432101
GOTERM_BP_FAT	GO:0045619~regulation of lymphocyte differentiation	3	1.21457	0.0536343
GOTERM_BP_FAT	GO:0001775~cell activation	5	2.02429	0.0656501
GOTERM_BP_FAT	GO:0050671~positive regulation of lymphocyte proliferation	3	1.21457	0.0731869
GOTERM_BP_FAT	GO:0070665~positive regulation of leukocyte proliferation	3	1.21457	0.0731869
GOTERM_BP_FAT	GO:0032946~positive regulation of mononuclear cell proliferation	3	1.21457	0.0731869
GOTERM_BP_FAT	GO:0042113~B cell activation	3	1.21457	0.0783857
GOTERM_BP_FAT	GO:0050670~regulation of lymphocyte proliferation	3	1.21457	0.0891147
GOTERM_BP_FAT	GO:0070663~regulation of leukocyte proliferation	3	1.21457	0.0891147
GOTERM_BP_FAT	GO:0032944~regulation of mononuclear cell proliferation	3	1.21457	0.0891147
GOTERM_BP_FAT	GO:0046649~lymphocyte activation	4	1.61943	0.110574
GOTERM_BP_FAT	GO:0030098~lymphocyte differentiation	3	1.21457	0.179844
GOTERM_BP_FAT	GO:0042127~regulation of cell proliferation	6	2.42915	0.399905
GOTERM_BP_FAT	GO:0008284~positive regulation of cell proliferation	4	1.61943	0.438142
GOTERM_BP_FAT	GO:0043068~positive regulation of programmed cell death	3	1.21457	0.465248
GOTERM_BP_FAT	GO:0043065~positive regulation of apoptosis	3	1.21457	0.465248
GOTERM_BP_FAT	GO:0010942~positive regulation of cell death	3	1.21457	0.471202
GOTERM_BP_FAT	GO:0042981~regulation of apoptosis	5	2.02429	0.520205
GOTERM_BP_FAT	GO:0051094~positive regulation of developmental process	3	1.21457	0.534014
GOTERM_BP_FAT	GO:0043067~regulation of programmed cell death	5	2.02429	0.535332
GOTERM_BP_FAT	GO:0010941~regulation of cell death	5	2.02429	0.539078
Annotation Cluster 2	Enrichment Score: 1.56
Category	Term	Count	%	PValue
GOTERM_MF_FAT	GO:0018024~histone-lysine N-methyltransferase activity	3	1.21457	0.0158965
GOTERM_MF_FAT	GO:0016279~protein-lysine N-methyltransferase activity	3	1.21457	0.0158965
GOTERM_MF_FAT	GO:0016278~lysine N-methyltransferase activity	3	1.21457	0.0158965
GOTERM_MF_FAT	GO:0042054~histone methyltransferase activity	3	1.21457	0.0188535
GOTERM_MF_FAT	GO:0008170~N-methyltransferase activity	3	1.21457	0.0289605
GOTERM_MF_FAT	GO:0008276~protein methyltransferase activity	3	1.21457	0.0327142
KEGG_PATHWAY	gga00310:Lysine degradation	3	1.21457	0.159875
Annotation Cluster 3	Enrichment Score: 1.55
Category	Term	Count	%	PValue
INTERPRO	IPR011993:Pleckstrin homology-type	6	2.42915	0.00424564
INTERPRO	IPR001849:Pleckstrin homology	4	1.61943	0.0561579
SMART	SM00233:PH	4	1.61943	0.0933744
Annotation Cluster 4	Enrichment Score: 1.55
Category	Term	Count	%	PValue
PANTHER_PATHWAY	P00021:FGF signaling pathway	7	2.83401	0.00223188
UP_SEQ_FEATURE	site:Interaction with phosphoserine on interacting protein	3	1.21457	0.00441527
PIR_SUPERFAMILY	PIRSF000868:14-3-3 protein	3	1.21457	0.00818447
INTERPRO	IPR000308:14-3-3 protein	3	1.21457	0.00843611
PANTHER_PATHWAY	P00018:EGF receptor signaling pathway	6	2.42915	0.00877811
PIR_SUPERFAMILY	PIRSF000868:14-3-3	3	1.21457	0.0112805
SMART	SM00101:14_3_3	3	1.21457	0.012782
PANTHER_PATHWAY	P00048:PI3 kinase pathway	5	2.02429	0.0188817
GOTERM_MF_FAT	GO:0019904~protein domain specific binding	5	2.02429	0.0352385
GOTERM_BP_FAT	GO:0034613~cellular protein localization	7	2.83401	0.0369719
GOTERM_BP_FAT	GO:0070727~cellular macromolecule localization	7	2.83401	0.0392434
GOTERM_BP_FAT	GO:0008104~protein localization	10	4.04858	0.041974
KEGG_PATHWAY	gga04114:Oocyte meiosis	6	2.42915	0.0436781
GOTERM_BP_FAT	GO:0045184~establishment of protein localization	9	3.64372	0.0471068
GOTERM_BP_FAT	GO:0015031~protein transport	9	3.64372	0.0471068
GOTERM_BP_FAT	GO:0006605~protein targeting	4	1.61943	0.0488105
PANTHER_PATHWAY	P00059:p53 pathway	4	1.61943	0.0667752
GOTERM_BP_FAT	GO:0006886~intracellular protein transport	6	2.42915	0.0732029
PANTHER_PATHWAY	P00049:Parkinson disease	4	1.61943	0.0865512
GOTERM_BP_FAT	GO:0046907~intracellular transport	7	2.83401	0.120724
KEGG_PATHWAY	gga04110:Cell cycle	4	1.61943	0.395605
Annotation Cluster 5	Enrichment Score: 1.48
Category	Term	Count	%	PValue
GOTERM_CC_FAT	GO:0009897~external side of plasma membrane	6	2.42915	0.00110171
GOTERM_CC_FAT	GO:0009986~cell surface	7	2.83401	0.00311185
GOTERM_CC_FAT	GO:0044459~plasma membrane part	15	6.07287	0.00593626
GOTERM_CC_FAT	GO:0005886~plasma membrane	17	6.88259	0.062005
SP_PIR_KEYWORDS	signal	4	1.61943	0.998609
UP_SEQ_FEATURE	signal peptide	4	1.61943	0.999231
Annotation Cluster 6	Enrichment Score: 1.26
Category	Term	Count	%	PValue
GOTERM_CC_FAT	GO:0005942~phosphoinositide 3-kinase complex	3	1.21457	0.00486576
GOTERM_MF_FAT	GO:0019207~kinase regulator activity	4	1.61943	0.0121462
KEGG_PATHWAY	gga04914:Progesterone-mediated oocyte maturation	6	2.42915	0.0160711
KEGG_PATHWAY	gga04210:Apoptosis	6	2.42915	0.0170513
KEGG_PATHWAY	gga04910:Insulin signaling pathway	7	2.83401	0.0286323
KEGG_PATHWAY	gga04070:Phosphatidylinositol signaling system	5	2.02429	0.0439151
KEGG_PATHWAY	gga04650:Natural killer cell mediated cytotoxicity	5	2.02429	0.0510512
KEGG_PATHWAY	gga04150:mTOR signaling pathway	4	1.61943	0.0625819
KEGG_PATHWAY	gga04012:ErbB signaling pathway	5	2.02429	0.0791443
KEGG_PATHWAY	gga04620:Toll-like receptor signaling pathway	5	2.02429	0.0791443
GOTERM_CC_FAT	GO:0044445~cytosolic part	3	1.21457	0.12481
KEGG_PATHWAY	gga04370:VEGF signaling pathway	4	1.61943	0.134025
KEGG_PATHWAY	gga04630:Jak-STAT signaling pathway	5	2.02429	0.221447
KEGG_PATHWAY	gga04510:Focal adhesion	6	2.42915	0.300369
GOTERM_CC_FAT	GO:0005829~cytosol	4	1.61943	0.314341
Annotation Cluster 7	Enrichment Score: 1.11
Category	Term	Count	%	PValue
PANTHER_PATHWAY	P00053:T cell activation	5	2.02429	0.0202257
PANTHER_PATHWAY	P00010:B cell activation	4	1.61943	0.0631097
PANTHER_PATHWAY	P00047:PDGF signaling pathway	4	1.61943	0.14279
PANTHER_PATHWAY	P00005:Angiogenesis	5	2.02429	0.206618
