# Supplementary material for: Allele-Specific Expression of CD4+ T Cells in Response to Marek’s Disease Virus Infection
Source: Genes (Basel). 2019 Sep 17;10(9):718. doi: 10.3390/genes10090718 (PMC6770979; doi:10.3390/genes10090718)
Supplement: Supplementary file 1 [file genes-10-00718-s001.zip › Supplementary Files/Table S8.xlsx]

## Sheet: Sheet1
Category	Term	Count	%	P-Value
GOTERM_BP_FAT	GO:0050863~regulation of T cell activation	7	2.83401	8.9529e-05
GOTERM_BP_FAT	GO:0051249~regulation of lymphocyte activation	7	2.83401	0.000133088
GOTERM_BP_FAT	GO:0002694~regulation of leukocyte activation	7	2.83401	0.000191975
GOTERM_BP_FAT	GO:0050865~regulation of cell activation	7	2.83401	0.000300547
GOTERM_BP_FAT	GO:0050870~positive regulation of T cell activation	6	2.42915	0.000408496
GOTERM_BP_FAT	GO:0051251~positive regulation of lymphocyte activation	6	2.42915	0.000528645
GOTERM_BP_FAT	GO:0002696~positive regulation of leukocyte activation	6	2.42915	0.000673604
GOTERM_BP_FAT	GO:0050867~positive regulation of cell activation	6	2.42915	0.000846456
GOTERM_BP_FAT	GO:0046634~regulation of alpha-beta T cell activation	4	1.61943	0.00264912
GOTERM_BP_FAT	GO:0002684~positive regulation of immune system process	6	2.42915	0.00452467
GOTERM_BP_FAT	GO:0046637~regulation of alpha-beta T cell differentiation	3	1.21457	0.0130556
GOTERM_BP_FAT	GO:0002521~leukocyte differentiation	5	2.02429	0.0165459
GOTERM_BP_FAT	GO:0007242~intracellular signaling cascade	14	5.66802	0.0169635
GOTERM_BP_FAT	GO:0046635~positive regulation of alpha-beta T cell activation	3	1.21457	0.0218521
GOTERM_BP_FAT	GO:0030097~hemopoiesis	6	2.42915	0.0232275
GOTERM_BP_FAT	GO:0048534~hemopoietic or lymphoid organ development	6	2.42915	0.0357031
GOTERM_BP_FAT	GO:0034613~cellular protein localization	7	2.83401	0.0369719
GOTERM_BP_FAT	GO:0070727~cellular macromolecule localization	7	2.83401	0.0392434
GOTERM_BP_FAT	GO:0045580~regulation of T cell differentiation	3	1.21457	0.0404506
GOTERM_BP_FAT	GO:0008104~protein localization	10	4.04858	0.041974
GOTERM_BP_FAT	GO:0002520~immune system development	6	2.42915	0.0425202
GOTERM_BP_FAT	GO:0045321~leukocyte activation	5	2.02429	0.0432101
GOTERM_BP_FAT	GO:0015031~protein transport	9	3.64372	0.0471068
GOTERM_BP_FAT	GO:0045184~establishment of protein localization	9	3.64372	0.0471068
GOTERM_BP_FAT	GO:0006605~protein targeting	4	1.61943	0.0488105
GOTERM_CC_FAT	GO:0009897~external side of plasma membrane	6	2.42915	0.00110171
GOTERM_CC_FAT	GO:0009986~cell surface	7	2.83401	0.00311185
GOTERM_CC_FAT	GO:0005942~phosphoinositide 3-kinase complex	3	1.21457	0.00486576
GOTERM_CC_FAT	GO:0044459~plasma membrane part	15	6.07287	0.00593626
GOTERM_CC_FAT	GO:0016459~myosin complex	4	1.61943	0.0498611
GOTERM_MF_FAT	GO:0016566~specific transcriptional repressor activity	3	1.21457	0.00838333
GOTERM_MF_FAT	GO:0019207~kinase regulator activity	4	1.61943	0.0121462
GOTERM_MF_FAT	GO:0016278~lysine N-methyltransferase activity	3	1.21457	0.0158965
GOTERM_MF_FAT	GO:0016279~protein-lysine N-methyltransferase activity	3	1.21457	0.0158965
GOTERM_MF_FAT	GO:0018024~histone-lysine N-methyltransferase activity	3	1.21457	0.0158965
GOTERM_MF_FAT	GO:0042054~histone methyltransferase activity	3	1.21457	0.0188535
GOTERM_MF_FAT	GO:0030695~GTPase regulator activity	8	3.23887	0.0272658
GOTERM_MF_FAT	GO:0008170~N-methyltransferase activity	3	1.21457	0.0289605
GOTERM_MF_FAT	GO:0008047~enzyme activator activity	6	2.42915	0.0301745
GOTERM_MF_FAT	GO:0060589~nucleoside-triphosphatase regulator activity	8	3.23887	0.0314498
GOTERM_MF_FAT	GO:0008276~protein methyltransferase activity	3	1.21457	0.0327142
GOTERM_MF_FAT	GO:0019904~protein domain specific binding	5	2.02429	0.0352385
GOTERM_MF_FAT	GO:0035014~phosphoinositide 3-kinase regulator activity	2	0.809717	0.0356846
GOTERM_MF_FAT	GO:0003779~actin binding	6	2.42915	0.0390429
GOTERM_MF_FAT	GO:0005096~GTPase activator activity	5	2.02429	0.049513
