# Supplementary material for: Allele-Specific Expression of CD4+ T Cells in Response to Marek’s Disease Virus Infection
Source: Genes (Basel). 2019 Sep 17;10(9):718. doi: 10.3390/genes10090718 (PMC6770979; doi:10.3390/genes10090718)
Supplement: Supplementary file 1 [file genes-10-00718-s001.zip › Supplementary Files/Table S9.xlsx]

## Sheet: Sheet1
Ingenuity Canonical Pathways	P-value	Ratio(%)
T Cell Receptor Signaling	1e-11	12.8
PI3K/AKT Signaling	7.4031e-10	10.5
B Cell Receptor Signaling	1.33896e-09	8.11
IL-4 Signaling	2.65027e-09	12.4
ERK/MAPK Signaling	3.67078e-09	7.54
Melanocyte Development and Pigmentation Signaling	5.37032e-09	11.6
Phospholipase C Signaling	5.37032e-09	6.75
Role of NFAT in Regulation of the Immune Response	1.1749e-08	7.57
CD28 Signaling in T Helper Cells	1.58489e-08	9.16
PKCÎ¸ Signaling in T Lymphocytes	1.7378e-08	9.09
NGF Signaling	4.89779e-08	9.4
Myc Mediated Apoptosis Signaling	5.37032e-08	12.9
Renin-Angiotensin Signaling	6.30957e-08	9.17
iCOS-iCOSL Signaling in T Helper Cells	7.4131e-08	9.02
Integrin Signaling	9.77237e-08	6.39
14-3-3-mediated Signaling	1.44544e-07	8.46
VEGF Signaling	1.47911e-07	9.71
Erythropoietin Signaling	1.58489e-07	11.4
IGF-1 Signaling	1.94984e-07	9.43
Protein Kinase A Signaling	2.04174e-07	4.62
Thrombin Signaling	2.75423e-07	6.4
Breast Cancer Regulation by Stathmin1	2.75423e-07	6.4
Tec Kinase Signaling	2.81838e-07	7.06
Insulin Receptor Signaling	3.31131e-07	7.8
ERK5 Signaling	3.31131e-07	12.7
FGF Signaling	4.89779e-07	10
PDGF Signaling	4.89779e-07	10
Rac Signaling	4.89779e-07	8.55
Fc Epsilon RI Signaling	5.7544e-07	8.4
PTEN Signaling	5.7544e-07	8.4
Natural Killer Cell Signaling	7.24436e-07	8.2
Glioma Invasiveness Signaling	7.58578e-07	11.4
Actin Cytoskeleton Signaling	1.04713e-06	5.7
PI3K Signaling in B Lymphocytes	1.12202e-06	7.81
ILK Signaling	1.28825e-06	6.12
p70S6K Signaling	1.38038e-06	7.63
GDNF Family Ligand-Receptor Interactions	1.44544e-06	10.5
Neurotrophin/TRK Signaling	1.44544e-06	10.5
Cardiac Hypertrophy Signaling	1.47911e-06	5.53
Non-Small Cell Lung Cancer Signaling	1.58489e-06	10.4
Gap Junction Signaling	1.86209e-06	6.55
JAK/Stat Signaling	2.81838e-06	9.64
Paxillin Signaling	3.31131e-06	7.96
FLT3 Signaling in Hematopoietic Progenitor Cells	3.38844e-06	9.41
NF-ÎºB Activation by Viruses	3.71535e-06	9.3
HGF Signaling	3.89045e-06	7.83
CREB Signaling in Neurons	4.57088e-06	5.98
CNTF Signaling	4.57088e-06	11.1
Thrombopoietin Signaling	5.62341e-06	10.8
Superpathway of Inositol Phosphate Compounds	5.62341e-06	5.31
Sphingosine-1-phosphate Signaling	6.30957e-06	7.38
Production of Nitric Oxide and Reactive Oxygen Species in Macrophages	7.24436e-06	5.7
Prostate Cancer Signaling	7.24436e-06	8.51
EGF Signaling	7.76247e-06	10.3
Glioblastoma Multiforme Signaling	7.94328e-06	6.29
GÎ±q Signaling	8.31764e-06	6.25
IL-6 Signaling	8.70964e-06	7.09
ErbB Signaling	9.77237e-06	8.16
CTLA4 Signaling in Cytotoxic T Lymphocytes	1.04713e-05	8.08
FAK Signaling	1.04713e-05	8.08
ErbB4 Signaling	1.12202e-05	9.72
P2Y Purigenic Receptor Signaling Pathway	1.20226e-05	6.82
Molecular Mechanisms of Cancer	1.20226e-05	4.01
PAK Signaling	1.23027e-05	7.92
Signaling by Rho Family GTPases	1.38038e-05	4.86
SAPK/JNK Signaling	1.51356e-05	7.69
Leukocyte Extravasation Signaling	1.58489e-05	5.24
IL-15 Signaling	1.62181e-05	9.21
Germ Cell-Sertoli Cell Junction Signaling	1.65959e-05	5.78
Angiopoietin Signaling	1.77828e-05	9.09
Estrogen-Dependent Breast Cancer Signaling	1.77828e-05	9.09
FcÎ³RIIB Signaling in B Lymphocytes	2.04174e-05	11.3
Growth Hormone Signaling	2.45471e-05	8.64
Actin Nucleation by ARP-WASP Complex	2.75423e-05	10.7
IL-3 Signaling	2.88403e-05	8.43
Prolactin Signaling	2.88403e-05	8.43
Systemic Lupus Erythematosus Signaling	3.01995e-05	4.89
IL-17 Signaling	3.38844e-05	8.24
Leptin Signaling in Obesity	3.38844e-05	8.24
LPS-stimulated MAPK Signaling	3.63078e-05	8.14
Role of NFAT in Cardiac Hypertrophy	4.0738e-05	5.21
HER-2 Signaling in Breast Cancer	4.2658e-05	7.95
VEGF Family Ligand-Receptor Interactions	4.2658e-05	7.95
fMLP Signaling in Neutrophils	4.57088e-05	6.61
Regulation of eIF4 and p70S6K Signaling	4.67735e-05	5.73
phagosome formation	4.7863e-05	6.56
Acute Myeloid Leukemia Signaling	5.24807e-05	7.69
mTOR Signaling	5.49541e-05	5.03
Endometrial Cancer Signaling	6.0256e-05	9.38
IL-2 Signaling	6.0256e-05	9.38
Ceramide Signaling	6.0256e-05	7.53
Glucocorticoid Receptor Signaling	6.0256e-05	4.18
CXCR4 Signaling	6.91831e-05	5.45
Colorectal Cancer Metastasis Signaling	7.07946e-05	4.45
Lymphotoxin Î² Receptor Signaling	7.76247e-05	8.96
TR/RXR Activation	8.31764e-05	7.14
HMGB1 Signaling	8.91251e-05	6.02
ErbB2-ErbB3 Signaling	9.12011e-05	8.7
Virus Entry via Endocytic Pathways	0.000107152	6.86
UVA-Induced MAPK Signaling	0.000107152	6.86
IL-9 Signaling	0.000112202	11.1
Chronic Myeloid Leukemia Signaling	0.000123027	6.73
GM-CSF Signaling	0.000125893	8.22
Antiproliferative Role of Somatostatin Receptor 2	0.000144544	8
G-Protein Coupled Receptor Signaling	0.000154882	4.07
Cancer Drug Resistance By Drug Efflux	0.000165959	10.2
3-phosphoinositide Biosynthesis	0.00017378	4.84
Glioma Signaling	0.00017378	6.36
Endothelin-1 Signaling	0.000177828	4.81
CD40 Signaling	0.00018197	7.69
Regulation of IL-2 Expression in Activated and Anergic T Lymphocytes	0.000194984	7.59
Regulation of the Epithelial-Mesenchymal Transition Pathway	0.000194984	4.76
Dendritic Cell Maturation	0.000204174	4.74
Relaxin Signaling	0.000204174	5.33
Nitric Oxide Signaling in the Cardiovascular System	0.000204174	6.19
Neuropathic Pain Signaling In Dorsal Horn Neurons	0.000218776	6.14
Renal Cell Carcinoma Signaling	0.000223872	7.41
Macropinocytosis Signaling	0.000223872	7.41
EIF2 Signaling	0.000234423	4.64
IL-8 Signaling	0.000263027	4.57
PEDF Signaling	0.000269153	7.14
Melanoma Signaling	0.000288403	9.09
Axonal Guidance Signaling	0.000323594	3.12
Role of Tissue Factor in Cancer	0.000331131	5.74
Neuregulin Signaling	0.000346737	6.82
Estrogen Receptor Signaling	0.000436516	5.47
GNRH Signaling	0.000457088	5.43
CCR3 Signaling in Eosinophils	0.00047863	5.38
Cellular Effects of Sildenafil (Viagra)	0.00047863	5.38
GÎ±12/13 Signaling	0.00047863	5.38
Role of Macrophages, Fibroblasts and Endothelial Cells in Rheumatoid Arthritis	0.000489779	3.56
UVB-Induced MAPK Signaling	0.000676083	7.58
NF-ÎºB Signaling	0.000691831	4.44
Role of IL-17A in Arthritis	0.000724436	7.46
Cholecystokinin/Gastrin-mediated Signaling	0.000724436	5.94
RANK Signaling in Osteoclasts	0.000724436	5.94
Ovarian Cancer Signaling	0.000891251	4.86
Mouse Embryonic Stem Cell Pluripotency	0.000933254	5.66
Role of JAK1 and JAK3 in Î³c Cytokine Signaling	0.000954993	7.04
Role of p14/p19ARF in Tumor Suppression	0.00109648	9.3
Telomerase Signaling	0.00120226	5.41
Role of PI3K/AKT Signaling in the Pathogenesis of Influenza	0.00128825	6.58
eNOS Signaling	0.00134896	4.52
IL-17A Signaling in Airway Cells	0.00138038	6.49
Synaptic Long Term Potentiation	0.00177828	5
Role of NANOG in Mammalian Embryonic Stem Cell Pluripotency	0.00194984	4.92
Small Cell Lung Cancer Signaling	0.00199526	5.95
Aldosterone Signaling in Epithelial Cells	0.00199526	4.22
Acute Phase Response Signaling	0.00223872	4.14
HIPPO signaling	0.00223872	5.81
Docosahexaenoic Acid (DHA) Signaling	0.00223872	7.69
Type II Diabetes Mellitus Signaling	0.00239883	4.72
G Beta Gamma Signaling	0.00245471	5.68
RhoGDI Signaling	0.00251189	4.05
Apoptosis Signaling	0.0025704	5.62
Ephrin Receptor Signaling	0.00263027	4.02
PPARÎ±/RXRÎ± Activation	0.00295121	3.93
Reelin Signaling in Neurons	0.00301995	5.43
FcÎ³ Receptor-mediated Phagocytosis in Macrophages and Monocytes	0.00316228	5.38
PPAR Signaling	0.00316228	5.38
Wnt/Ca+ pathway	0.00316228	7.02
Cardiac Î²-adrenergic Signaling	0.00323594	4.44
Role of Osteoblasts, Osteoclasts and Chondrocytes in Rheumatoid Arthritis	0.00346737	3.45
TNFR2 Signaling	0.00354813	10.3
MSP-RON Signaling Pathway	0.00354813	6.78
Xenobiotic Metabolism Signaling	0.00363078	3.15
Ephrin A Signaling	0.00380189	6.67
Hereditary Breast Cancer Signaling	0.00416869	4.23
RAR Activation	0.0042658	3.68
Huntington's Disease Signaling	0.00436516	3.32
NRF2-mediated Oxidative Stress Response	0.00467735	3.63
3-phosphoinositide Degradation	0.00501187	4.05
April Mediated Signaling	0.00758578	7.89
HIF1Î± Signaling	0.00776247	4.35
Dopamine-DARPP32 Feedback in cAMP Signaling	0.00776247	3.7
Netrin Signaling	0.00812831	7.69
Pancreatic Adenocarcinoma Signaling	0.00851138	4.24
B Cell Activating Factor Signaling	0.00870964	7.5
BMP signaling pathway	0.00870964	5.26
Gustation Pathway	0.00977237	4.1
ATM Signaling	0.0104713	5
Role of IL-17F in Allergic Inflammatory Airway Diseases	0.0112202	6.82
Sertoli Cell-Sertoli Cell Junction Signaling	0.0120226	3.37
Î±-Adrenergic Signaling	0.0138038	4.6
Cell Cycle: G2/M DNA Damage Checkpoint Regulation	0.0151356	6.12
D-myo-inositol (1,4,5)-trisphosphate Degradation	0.0154882	11.1
Role of Pattern Recognition Receptors in Recognition of Bacteria and Viruses	0.0154882	3.65
AMPK Signaling	0.0158489	3.17
Regulation of Actin-based Motility by Rho	0.0162181	4.4
IL-1 Signaling	0.0162181	4.4
Human Embryonic Stem Cell Pluripotency	0.018197	3.5
1D-myo-inositol Hexakisphosphate Biosynthesis II (Mammalian)	0.0186209	10
D-myo-inositol (1,3,4)-trisphosphate Biosynthesis	0.0186209	10
IL-12 Signaling and Production in Macrophages	0.0199526	3.42
Epithelial Adherens Junction Signaling	0.0199526	3.42
Inflammasome pathway	0.0204174	9.52
D-myo-inositol-5-phosphate Metabolism	0.0213796	3.36
Regulation of Cellular Mechanics by Calpain Protease	0.0229087	5.26
Role of JAK1, JAK2 and TYK2 in Interferon Signaling	0.0263027	8.33
Superpathway of D-myo-inositol (1,4,5)-trisphosphate Metabolism	0.0288403	8
Amyotrophic Lateral Sclerosis Signaling	0.030903	3.6
p53 Signaling	0.030903	3.6
Corticotropin Releasing Hormone Signaling	0.030903	3.6
Androgen Signaling	0.030903	3.6
cAMP-mediated signaling	0.030903	2.71
Methylglyoxal Degradation I	0.0316228	33.3
Hypoxia Signaling in the Cardiovascular System	0.0316228	4.62
IL-15 Production	0.0331131	7.41
Chemokine Signaling	0.0398107	4.23
GPCR-Mediated Integration of Enteroendocrine Signaling Exemplified by an L Cell	0.040738	4.17
Calcium Signaling	0.0416869	2.81
4-1BB Signaling in T Lymphocytes	0.042658	6.45
STAT3 Pathway	0.042658	4.11
Sperm Motility	0.0446684	3.2
Pyrimidine Ribonucleotides Interconversion	0.0446684	6.25
